# Supplementary material for: Quantification of Cardiovascular Disease Biomarkers in Human Platelets by Targeted Mass Spectrometry
Source: Proteomes. 2017 Nov 15;5(4):31. doi: 10.3390/proteomes5040031 (PMC5748566; doi:10.3390/proteomes5040031)
Supplement: Supplementary file 1 [file proteomes-05-00031-s001.zip]

Archive with 5 entries (5 files):
- Table 1 and Supplemental Table 1-4/supplemental table 1.xlsx
- Table 1 and Supplemental Table 1-4/supplemental table 2.xlsx
- Table 1 and Supplemental Table 1-4/supplemental table 3.xlsx
- Table 1 and Supplemental Table 1-4/supplemental table 4.xlsx
- Table 1 and Supplemental Table 1-4/Table 1_revised.xlsx
