# Supplementary material for: Quantification of Cardiovascular Disease Biomarkers in Human Platelets by Targeted Mass Spectrometry
Source: Proteomes. 2017 Nov 15;5(4):31. doi: 10.3390/proteomes5040031 (PMC5748566; doi:10.3390/proteomes5040031)
Supplement: Supplementary file 1 [file proteomes-05-00031-s001.zip › Table 1 and Supplemental Table 1-4/supplemental table 1.xlsx]

## Sheet: Supplemental table 1
Supplemental Table 1: Results of the least squares linear regression. The table lists slope, intercept and coefficient of correlation of all SIL peptides. 1Uniprot protein name, 2Uniprot protein accession, 3The transition used for determination of the calibration curve, consisting of the peptide sequence, precursor charge state, fragment ion and fragment io charge state, 4Slope m of the internal …
Protein name1	Protein accesion2	Transition3	Slope4	Intercept5	R26
AP3B1	O00203	VVNVANVGAVPSGQDNIHR (heavy) 3+ -> y9+ [1]	6.00446e-06	137.991	0.993571
AP3D1	O14617	ALDIDLDKPLADSEK (heavy) 3+ -> y7+ [1]	2.23414e-05	404.906	0.994473
AP3D1	O14617	LPQFVQSADLEVQER (heavy) 2+ -> y10+ [1]	0.000104346	543.777	0.997012
AP3S1	Q92572	AILIFNNHGKPR (heavy) 3+ -> y8++ [1]	4.92568e-05	-57.023	0.976556
AP3S1	Q92572	FYQPYSEDTQQQIIR (heavy) 2+ -> y10+ [1]	0.000106575	791.484	0.985011
ARBK1	P25098	NFPLTISER (heavy) 2+ -> y7+ [1]	5.87594e-06	359.776	0.993966
ARHGC	Q9NZN5	IYLEENPEK (heavy) 2+ -> y7+ [1]	1.75141e-05	517.295	0.977577
ARRB1	P49407	HEDTNLASSTLLR (heavy) 3+ -> y6+ [1]	1.6682e-05	442.131	0.982967
BL1S1	P78537	TLQVQAAQFAK (heavy) 2+ -> y8+ [1]	2.15709e-05	380.646	0.994966
BL1S4	Q9NUP1	GDSSHVVSEGVPR (heavy) 2+ -> y7+ [1]	2.31802e-05	1555.79	0.87619
CSK	P41240	HSNLVQLLGVIVEEK (heavy) 3+ -> y7+ [1]	0.000186271	467.571	0.945314
DAAM1	Q9Y4D1	IIQQIVIQNDK (heavy) 2+ -> y8+ [1]	5.259e-05	591.359	0.994011
DIAP1	O60610	NSETFPTILEEAK (heavy) 2+ -> y8+ [1]	1.35983e-05	396.013	0.994535
DYN2	P50570	VPVGDQPPDIEYQIK (heavy) 2+ -> y9+ [1]	1.54192e-05	442.357	0.989271
FAK1	Q05397	NLLDVIDQAR (heavy) 2+ -> y7+ [1]	1.34542e-05	386.077	0.992818
FAK1	Q05397	TLLATVDETIPLLPASTHR (heavy) 3+ -> y9+ [1]	3.91426e-05	380.103	0.982194
FGR	P09769	AANILVGER (heavy) 2+ -> y5+ [1]	8.46849e-06	334.637	0.996288
FHOD1	Q9Y613	GDGEPVSVVTVR (heavy) 2+ -> y8+ [1]	3.57809e-06	158.548	0.993129
FHOD1	Q9Y613	HLGTAGTDVDLR (heavy) 3+ -> y5+ [1]	0.000115089	292.982	0.995854
GCYA3	Q02108	TIAEQAVAAGVPVEVIK (heavy) 2+ -> y6+ [1]	4.28505e-05	628.389	0.992297
GDIB	P50395	DLGTESQIFISR (heavy) 2+ -> y7+ [1]	4.75874e-05	587.604	0.99649
GDIR1	P52565	AEEYEFLTPVEEAPK (heavy) 2+ -> y7+ [1]	3.27798e-05	518.61	0.994546
GDS1	P52306	SVAQQASLTEQR (heavy) 2+ -> y7+ [1]	1.83015e-05	205.681	0.992413
GNA13	Q14344	IIHGQDFDQR (heavy) 2+ -> y8++ [1]	4.31905e-05	1291.87	0.93836
GNAI2	P04899	YDEAASYIQSK (heavy) 2+ -> y7+ [1]	3.29041e-05	357.033	0.991787
GNAQ	P50148	VSAFENPYVDAIK (heavy) 2+ -> y7+ [1]	1.67314e-05	503.026	0.986569
GNAQ	P50148	YYLNDLDR (heavy) 2+ -> y6+ [1]	1.54906e-05	684.214	0.990459
GNAZ	P19086	IAAADYIPTVEDILR (heavy) 2+ -> y8+ [1]	1.8403e-05	526.81	0.983467
GP1BA	P07359	GQDLLSTVSIR (heavy) 2+ -> y6+ [1]	8.95128e-06	499.988	0.978265
GP1BA	P07359	LTSLPLGALR (heavy) 2+ -> y6+ [1]	3.9526e-06	364.437	0.993346
GP1BB	P13224	LSLTDPLVAER (heavy) 2+ -> y6+ [1]	5.67532e-06	345.804	0.981712
GPV	P40197	ITHLPGALLDK (heavy) 3+ -> b3+ [1]	1.88393e-05	422.881	0.996996
GRB2	P62993	FNSLNELVDYHR (heavy) 3+ -> y5+ [1]	4.90843e-05	248.097	0.99231
GRK5	P34947	DLKPENILLDDYGHIR (heavy) 3+ -> y8+ [1]	6.81213e-05	444.827	0.978198
GRK6	P43250	DLFQELTR (heavy) 2+ -> y6+ [1]	9.70908e-06	539.952	0.96892
GRK6	P43250	ISDLGLAVHVPEGQTIK (heavy) 3+ -> y7+ [1]	2.81905e-05	555.527	0.97783
GRP2	Q7LDG7	LDQALVVEHIEK (heavy) 3+ -> y6+ [1]	2.0659e-05	421.334	0.998433
HPS1	Q92902	HVIQAVNTSPER (heavy) 2+ -> y10+ [1]	1.14238e-05	767.709	0.957867
ITA2	P17301	AIASIPTER (heavy) 2+ -> y7+ [1]	6.50577e-06	323.876	0.997625
ITA2	P17301	ILGSDGAFR (heavy) 2+ -> y7+ [1]	6.43735e-06	541.157	0.983892
ITA2	P17301	TQVGLIQYANNPR (heavy) 2+ -> y7+ [1]	2.1143e-05	834.147	0.970833
ITA2B	P08514	IVLLDVPVR (heavy) 2+ -> y7+ [1]	7.44131e-06	621.535	0.992607
ITA5	P08648	LLESSLSSSEGEEPVEYK (heavy) 2+ -> y5+ [1]	4.34594e-05	564.665	0.987035
ITA5	P08648	VTAPPEAEYSGLVR (heavy) 2+ -> y11++ [1]	2.74889e-06	304.042	0.995402
ITB1	P05556	GEVFNELVGK (heavy) 2+ -> y7+ [1]	1.80441e-05	492.7	0.989451
ITB1	P05556	IGFGSFVEK (heavy) 2+ -> y6+ [1]	4.25755e-05	962.59	0.98766
ITB3	P05106	HVLTLTDQVTR (heavy) 3+ -> y4+ [1]	0.000108329	590.126	0.995624
ITPR1	Q14643	DLDFANDASK (heavy) 2+ -> y8+ [1]	1.83666e-05	577.191	0.989007
ITPR1	Q14643	HTAQIEIVR (heavy) 2+ -> y7+ [1]	2.39102e-05	492.27	0.991515
KAP0	P10644	VSILESLDK (heavy) 2+ -> y6+ [1]	1.30523e-05	454.29	0.984645
KAP2	P13861	APASVLPAATPR (heavy) 2+ -> y6+ [1]	4.2296e-06	301.897	0.995539
KAPCB	P22694	GSGDTSNFDDYEEEDIR (heavy) 2+ -> y9+ [1]	5.23493e-05	455.067	0.994893
KGP1	Q13976	DLKPENLILDHR (heavy) 3+ -> y4+ [1]	2.71085e-05	502.016	0.986329
KPCD	Q05655	DYSNFDQEFLNEK (heavy) 2+ -> y8+ [1]	9.20544e-05	942.082	0.979845
KPCD	Q05655	LLAEALNQVTQR (heavy) 2+ -> y10+ [1]	1.75614e-05	622.458	0.984285
KSYK	P43405	KPFNRPQGVQPK (heavy) 3+ -> y11++ [1]	2.79816e-05	211.889	0.992832
KSYK	P43405	NVLLVTQHYAK (heavy) 3+ -> y6+ [1]	4.64123e-05	365.441	0.998622
LAT	O43561	LPGSYDSTSSDSLYPR (heavy) 2+ -> y14+ [1]	3.23836e-05	545.36	0.990977
LCP2	Q13094	IQKPPLPPTTER (heavy) 3+ -> y5+ [1]	1.35281e-05	364.631	0.998299
LCP2	Q13094	LPAPSIDR (heavy) 2+ -> y5+ [1]	4.43674e-06	291.526	0.998702
LOX12	P18054	GEEEEFDHDVAEDLGLLQFVR (heavy) 3+ -> y7+ [1]	0.000738926	-847.941	0.974068
LY66F	Q5SQ64	VYDVLVLK (heavy) 2+ -> b3+ [1]	4.15857e-05	672.126	0.993534
MK01	P28482	GQVFDVGPR (heavy) 2+ -> y6+ [1]	1.43772e-05	283.467	0.993751
MK14	Q16539	YIHSADIIHR (heavy) 3+ -> y7+ [1]	0.000149047	366.514	0.986427
MYLK	Q15746	VSDFYDIEER (heavy) 2+ -> y6+ [1]	1.21986e-05	451.225	0.996561
MYO5A	Q9Y4I1	IEASLQHEITR (heavy) 3+ -> y5+ [1]	3.10154e-05	339.849	0.997296
MYO5A	Q9Y4I1	LTNLEGIYNSETEK (heavy) 2+ -> y9+ [1]	2.34803e-05	673.894	0.995625
MYPT1	O14974	SGSYSYLEER (heavy) 2+ -> y6+ [1]	1.78602e-05	283.076	0.989653
NHRF1	O14745	LLVVDPETDEQLQK (heavy) 2+ -> y9+ [1]	8.38779e-06	273.035	0.998096
NHRF1	O14745	LVEPGSPAEK (heavy) 2+ -> y7+ [1]	1.40171e-05	432.379	0.996865
NHRF1	O14745	SVDPDSPAEASGLR (heavy) 2+ -> y8+ [1]	1.15933e-05	373.027	0.990057
NPS3A	Q9UFN0	LVGVFHTEYGALNR (heavy) 3+ -> y8+ [1]	2.10432e-05	285.256	0.994324
NSF	P46459	AENSSLNLIGK (heavy) 2+ -> y9+ [1]	4.30628e-05	608.348	0.973946
NSF	P46459	NFSGAELEGLVR (heavy) 2+ -> y10+ [1]	1.03391e-05	330.681	0.986216
P85A	P27986	TQSSSNLAELR (heavy) 2+ -> y9+ [1]	1.42503e-05	299.864	0.993188
PA24A	P47712	NVSHNPLLLLTPQK (heavy) 3+ -> y3+ [1]	7.306e-05	801.586	0.978176
PDE2A	O00408	DIILATDLAHHLR (heavy) 3+ -> y9++ [1]	7.28554e-05	842.987	0.967818
PDE2A	O00408	VLQYLQQETR (heavy) 2+ -> y7+ [1]	1.1821e-05	307.514	0.986095
PDE3A	Q14432	ISAVQFPESADTTAK (heavy) 2+ -> y9+ [1]	1.14941e-05	146.749	0.992996
PDE3A	Q14432	TNAFLVATSAPQAVLYNDR (heavy) 3+ -> y9+ [1]	4.24882e-05	484.024	0.998385
PDE5A	O76074	GIVGHVAALGEPLNIK (heavy) 3+ -> y5+ [1]	3.84993e-05	555.095	0.986337
PGTA	Q92696	DSTTDEQLFR (heavy) 2+ -> y6+ [1]	1.81808e-05	529.074	0.982387
PK3CA	P42336	LINLTDILK (heavy) 2+ -> y7+ [1]	1.90384e-05	334.81	0.998865
PK3CB	P42338	AAEIASSDSANVSSR (heavy) 2+ -> y11+ [1]	3.48888e-05	285.499	0.995363
PK3CG	P48736	DEYLVGETPIK (heavy) 2+ -> y7+ [1]	2.84445e-05	805.374	0.976357
PK3CG	P48736	FEPYHDSALAR (heavy) 2+ -> y9++ [1]	2.73868e-05	527.158	0.995402
PLCB3	Q01970	ILPVSAIR (heavy) 2+ -> y6+ [1]	3.51748e-06	286.418	0.997743
PLCB3	Q01970	LVAGQQQVLQQLAEEEPK (heavy) 2+ -> y10+ [1]	6.22851e-05	535.608	0.99062
PLCB3	Q01970	YEPNQQFLER (heavy) 2+ -> y8+ [1]	8.81294e-06	624.097	0.967389
PLCG2	P16885	SESSPEAYIR (heavy) 2+ -> y6+ [1]	1.85708e-05	398.119	0.989903
PP1A	P62136	LNLDSIIGR (heavy) 2+ -> y5+ [1]	1.21611e-05	568.668	0.992194
PP1A	P62136	NVQLTENEIR (heavy) 2+ -> y8+ [1]	1.40366e-05	458.595	0.986409
PP1B	P62140	YQYGGLNSGRPVTPPR (heavy) 3+ -> y14++ [1]	3.99095e-06	274.651	0.997398
PTN11	Q06124	GVDGSFLARPSK (heavy) 3+ -> y5+ [1]	3.24658e-05	429.449	0.998097
PTN6	P29350	IQNSGDFYDLYGGEK (heavy) 2+ -> y4+ [1]	0.000114292	565.985	0.991999
PTPRA	P18433	TEDVEPQSVPLLAR (heavy) 2+ -> y9+ [1]	4.88245e-06	253.776	0.995872
PTPRJ	Q12913	VITEPIPVSDLR (heavy) 2+ -> y8+ [1]	3.94007e-06	185.492	0.998567
RAB4A	P20338	IESGELDPER (heavy) 2+ -> y3+ [1]	1.28544e-05	431.164	0.99076
RGS18	Q9NS28	DGLEAFTR (heavy) 2+ -> y5+ [1]	8.02814e-06	340.269	0.991022
RHG01	Q07960	NPEQEPIPIVLR (heavy) 2+ -> y7+ [1]	4.33968e-06	342.473	0.995304
RHG06	O43182	SVPIQSLSELER (heavy) 2+ -> y8+ [1]	6.48515e-06	304.574	0.992528
ROCK1	Q13464	NIDNFLSR (heavy) 2+ -> y5+ [1]	3.15467e-05	544.642	0.993454
ROCK1	Q13464	VSYDVTSAR (heavy) 2+ -> y6+ [1]	2.63372e-05	357.497	0.997359
RPGP2	Q684P5	LPSVPQIAK (heavy) 2+ -> y5+ [1]	5.78102e-06	451.596	0.99453
SCFD1	Q8WVM8	SLLDIISDPDAGTPEDK (heavy) 2+ -> y9+ [1]	3.58023e-05	612.331	0.989409
SNAA	P54920	NSQSFFSGLFGGSSK (heavy) 2+ -> y10+ [1]	0.000106611	614.368	0.985904
SNAA	P54920	YEELFPAFSDSR (heavy) 2+ -> y7+ [1]	9.75266e-06	459.023	0.996296
SNP29	O95721	DLPDGPDAPADR (heavy) 2+ -> y10++ [1]	8.48684e-06	422.894	0.988784
SNP29	O95721	SVFGGLVNYFK (heavy) 2+ -> y8+ [1]	5.94503e-05	1069.03	0.987126
SRC	P12931	GPSAAFAPAAAEPK (heavy) 2+ -> y7+ [1]	1.44493e-05	348.807	0.98975
SRC	P12931	LFGGFNSSDTVTSPQR (heavy) 2+ -> y11+ [1]	4.46879e-05	383.739	0.998063
SRC8	Q14247	TVPVEAVTSK (heavy) 2+ -> y8++ [1]	6.97629e-06	474.543	0.986416
STIM1	Q13586	SHSPSSPDPDTPSPVGDSR (heavy) 3+ -> y8+ [1]	2.19414e-05	5.21732	0.996097
STIM1	Q13586	YAEEELEQVR (heavy) 2+ -> y8+ [1]	1.61031e-05	452.495	0.988655
STX11	O75558	AQYNALTLTFQR (heavy) 2+ -> y10+ [1]	5.81628e-05	436.266	0.993639
STX11	O75558	LAELLDLSK (heavy) 2+ -> y7+ [1]	4.16337e-05	677.622	0.989824
STX12	Q86Y82	LQENLQQLQHSTNQLAK (heavy) 3+ -> y8+ [1]	5.38959e-05	344.521	0.986023
STX4	Q12846	NILSSADYVER (heavy) 2+ -> y8+ [1]	1.08591e-05	324.896	0.990784
STX4	Q12846	VALVVHPGTAR (heavy) 3+ -> y5+ [1]	7.40864e-06	-29.0639	0.991567
STX7	O15400	LVAEFTTSLTNFQK (heavy) 2+ -> y9+ [1]	0.000360833	315.275	0.999653
STXB3	O00186	TEQDLALGTDAEGQK (heavy) 2+ -> y8+ [1]	2.00773e-05	409.154	0.992276
TA2R	P21731	SLSLQPQLTQR (heavy) 2+ -> y6+ [1]	3.70536e-06	155.855	0.993568
TEC	P42680	FGGEGSSGFR (heavy) 2+ -> y6+ [1]	2.01965e-05	318.946	0.994913
TLN1	Q9Y490	ALDGAFTEENR (heavy) 2+ -> y6+ [1]	1.48074e-05	418.558	0.981186
TRML1	Q86YW5	VSLNILPPEEEEETHK (heavy) 3+ -> y10++ [1]	1.41229e-05	611.255	0.99166
TTC37	Q6PGP7	AALNELLK (heavy) 2+ -> y6+ [1]	9.5098e-06	416.034	0.993645
VAMP8	Q9BV40	TEDLEATSEHFK (heavy) 2+ -> b3+ [1]	6.3842e-05	333.315	0.9975
VP33A	Q96AX1	AGLLKPQTGGR (heavy) 2+ -> y6+ [1]	1.8337e-05	137.112	0.992755
VPS16	Q9H269	LGDTPGVSYSDIAAR (heavy) 2+ -> y11+ [1]	1.03487e-05	359.118	0.990615
VPS16	Q9H269	STHEFLHEVPAASEEIFK (heavy) 3+ -> b8++ [1]	8.71881e-05	487.222	0.979694
VPS18	Q9P253	IEDVLPFFPDFVTIDHFK (heavy) 3+ -> y10+ [1]	0.000177808	808.554	0.996915
VPS18	Q9P253	SFVIATTR (heavy) 2+ -> y5+ [1]	9.44149e-06	402.915	0.99435
VPS39	Q96JC1	TPVPAGEEEGELGEYR (heavy) 2+ -> y13+ [1]	6.90638e-06	290.126	0.989573
