# Supplementary material for: Quantification of Cardiovascular Disease Biomarkers in Human Platelets by Targeted Mass Spectrometry
Source: Proteomes. 2017 Nov 15;5(4):31. doi: 10.3390/proteomes5040031 (PMC5748566; doi:10.3390/proteomes5040031)
Supplement: Supplementary file 1 [file proteomes-05-00031-s001.zip › Table 1 and Supplemental Table 1-4/supplemental table 2.xlsx]

## Sheet: Supplemental table 2
Supplemental Table 2: Endogenous concentration of all measured platelet peptides. The table lists all peptides with their respective concentration in fmol/µg, standard deviation, coefficient of variation (CV) and lower limit of quantification. 1Uniprot accession of the protein, 2Uniprot name of the protein, 3Uniprot complete protein name, 4The transition used for quantification consisting of the …
Protein accession1	Protein name (short)2	Protein name (long)3	Transition4	Mean area5	SD area6	CV area [%]7	Mean concnetration [fmol/µg]8	SD concentration [fmol/µg]9	CV concentration [%]10	LLOQ [fmol/µg]11
O00203	AP3B1	AP-3 complex subunit beta-1 (Adaptor protein complex AP-3 subunit beta-1) (Adaptor-related protein complex 3 subunit beta-1) (Beta-3A-adaptin) (Clathrin assembly protein complex 3 beta-1 large chain)	VVNVANVGAVPSGQDNIHR (light) 3+ -> y9+	1.31897e+08	1.02211e+07	7.74933	0.929959	0.0613722	6.59945	0.520762
O14617	AP3D1	AP-3 complex subunit delta-1 (AP-3 complex subunit delta) (Adaptor-related protein complex 3 subunit delta-1) (Delta-adaptin)	ALDIDLDKPLADSEK (light) 3+ -> y7+	6.23011e+06	700553	11.2446	0.544095	0.0156513	2.87658	2.0816
O14617	AP3D1	AP-3 complex subunit delta-1 (AP-3 complex subunit delta) (Adaptor-related protein complex 3 subunit delta-1) (Delta-adaptin)	LPQFVQSADLEVQER (light) 2+ -> y10+	5.32782e+06	527556	9.90191	1.09971	0.0550482	5.00569	2.0816
Q92572	AP3S1	AP-3 complex subunit sigma-1 (AP-3 complex subunit sigma-3A) (Adaptor-related protein complex 3 subunit sigma-1) (Clathrin-associated/assembly/adaptor protein, small 3) (Sigma-3A-adaptin) (Sigma3A-adaptin) (Sigma-adaptin 3a)	AILIFNNHGKPR (light) 3+ -> y8++	1.8138e+07	2.60892e+06	14.3838	0.836395	0.128507	15.3644	2.0816
Q92572	AP3S1	AP-3 complex subunit sigma-1 (AP-3 complex subunit sigma-3A) (Adaptor-related protein complex 3 subunit sigma-1) (Clathrin-associated/assembly/adaptor protein, small 3) (Sigma-3A-adaptin) (Sigma3A-adaptin) (Sigma-adaptin 3a)	FYQPYSEDTQQQIIR (light) 2+ -> y10+	8.39578e+06	572661	6.82082	1.68626	0.0610313	3.61932	2.0816
P25098	ARBK1	Beta-adrenergic receptor kinase 1 (Beta-ARK-1) (EC 2.7.11.15) (G-protein coupled receptor kinase 2)	NFPLTISER (light) 2+ -> y7+	6.38213e+07	8.44184e+06	13.2273	0.734786	0.0496038	6.75078	2.0816
Q9NZN5	ARHGC	Rho guanine nucleotide exchange factor 12 (Leukemia-associated RhoGEF)	IYLEENPEK (light) 2+ -> y7+	9.81111e+06	1.37557e+06	14.0205	0.689128	0.0240919	3.496	2.0816
P49407	ARRB1	Beta-arrestin-1 (Arrestin beta-1)	HEDTNLASSTLLR (light) 3+ -> y6+	4.77651e+07	5.23492e+06	10.9597	1.23895	0.0873289	7.04863	2.0816
P78537	BL1S1	Biogenesis of lysosome-related organelles complex 1 subunit 1 (BLOC-1 subunit 1) (GCN5-like protein 1) (Protein RT14)	TLQVQAAQFAK (light) 2+ -> y8+	1.0739e+07	1.20445e+06	11.2157	0.612295	0.0259811	4.24324	2.0816
Q9NUP1	BL1S4	Biogenesis of lysosome-related organelles complex 1 subunit 4 (BLOC-1 subunit 4) (Protein cappuccino homolog)	GDSSHVVSEGVPR (light) 2+ -> y7+	2.28099e+06	687617	30.1455	1.60866	0.0159391	0.990829	33.3333
P41240	CSK	Tyrosine-protein kinase CSK (EC 2.7.10.2) (C-Src kinase) (Protein-tyrosine kinase CYL)	HSNLVQLLGVIVEEK (light) 3+ -> y7+	7.63348e+07	1.94438e+07	25.4718	14.6865	3.62182	24.6608	2.0816
Q9Y4D1	DAAM1	Disheveled-associated activator of morphogenesis 1	IIQQIVIQNDK (light) 2+ -> y8+	6.38396e+06	557944	8.73978	0.927091	0.0293423	3.16498	2.0816
O60610	DIAP1	Protein diaphanous homolog 1 (Diaphanous-related formin-1) (DRF1)	NSETFPTILEEAK (light) 2+ -> y8+	1.16215e+08	9.64555e+06	8.29973	1.97635	0.131163	6.63666	2.0816
P50570	DYN2	Dynamin-2 (EC 3.6.5.5)	VPVGDQPPDIEYQIK (light) 2+ -> y9+	64541340	6.12282e+06	9.48666	1.43753	0.0944089	6.56742	2.0816
Q05397	FAK1	Focal adhesion kinase 1 (FADK 1) (EC 2.7.10.2) (Focal adhesion kinase-related nonkinase) (FRNK) (Protein phosphatase 1 regulatory subunit 71) (PPP1R71) (Protein-tyrosine kinase 2) (p125FAK) (pp125FAK)	NLLDVIDQAR (light) 2+ -> y7+	1.1182e+08	1.27426e+07	11.3956	1.89053	0.171442	9.06847	2.0816
Q05397	FAK1	Focal adhesion kinase 1 (FADK 1) (EC 2.7.10.2) (Focal adhesion kinase-related nonkinase) (FRNK) (Protein phosphatase 1 regulatory subunit 71) (PPP1R71) (Protein-tyrosine kinase 2) (p125FAK) (pp125FAK)	TLLATVDETIPLLPASTHR (light) 3+ -> y9+	1.17517e+08	2.03234e+07	17.2941	4.98002	0.795513	15.9741	2.0816
P09769	FGR	Tyrosine-protein kinase Fgr (EC 2.7.10.2) (Gardner-Rasheed feline sarcoma viral (v-fgr) oncogene homolog) (Proto-oncogene c-Fgr) (p55-Fgr) (p58-Fgr) (p58c-Fgr)	AANILVGER (light) 2+ -> y5+	6.67303e+06	591864	8.86949	0.391148	0.0050122	1.28141	2.0816
Q9Y613	FHOD1	FH1/FH2 domain-containing protein 1 (Formin homolog overexpressed in spleen 1) (FHOS) (Formin homology 2 domain-containing protein 1)	GDGEPVSVVTVR (light) 2+ -> y8+	7.09225e+08	8.37251e+07	11.8052	2.69622	0.299576	11.111	0.520762
Q9Y613	FHOD1	FH1/FH2 domain-containing protein 1 (Formin homolog overexpressed in spleen 1) (FHOS) (Formin homology 2 domain-containing protein 1)	HLGTAGTDVDLR (light) 3+ -> y5+	25023216	3.10855e+06	12.4227	3.17289	0.357761	11.2756	2.0816
Q02108	GCYA3	Guanylate cyclase soluble subunit alpha-3 (GCS-alpha-3) (EC 4.6.1.2) (GCS-alpha-1) (Soluble guanylate cyclase large subunit)	TIAEQAVAAGVPVEVIK (light) 2+ -> y6+	2.79525e+07	1.7618e+06	6.30284	1.82617	0.0754942	4.13402	2.0816
P50395	GDIB	Rab GDP dissociation inhibitor beta (Rab GDI beta) (Guanosine diphosphate dissociation inhibitor 2) (GDI-2)	DLGTESQIFISR (light) 2+ -> y7+	2.85906e+08	2.432e+07	8.5063	14.1931	1.15733	8.15413	2.0816
P52565	GDIR1	Rho GDP-dissociation inhibitor 1 (Rho GDI 1) (Rho-GDI alpha)	AEEYEFLTPVEEAPK (light) 2+ -> y7+	6.10512e+08	5.5456e+07	9.08351	20.5311	1.81784	8.85407	2.0816
P52306	GDS1	Rap1 GTPase-GDP dissociation stimulator 1 (Exchange factor smgGDS) (SMG GDS protein) (SMG P21 stimulatory GDP/GTP exchange protein)	SVAQQASLTEQR (light) 2+ -> y7+	3.9138e+07	3.82102e+06	9.76294	0.921964	0.0699303	7.58493	0.520762
Q14344	GNA13	Guanine nucleotide-binding protein subunit alpha-13 (G alpha-13) (G-protein subunit alpha-13)	IIHGQDFDQR (light) 2+ -> y8++	46647400	1.02714e+07	22.0193	3.3066	0.443627	13.4164	8.32108
P04899	GNAI2	Guanine nucleotide-binding protein G(i) subunit alpha-2 (Adenylate cyclase-inhibiting G alpha protein)	YDEAASYIQSK (light) 2+ -> y7+	2.64525e+07	3.48424e+06	13.1717	1.22743	0.114646	9.34031	2.0816
P50148	GNAQ	Guanine nucleotide-binding protein G(q) subunit alpha (Guanine nucleotide-binding protein alpha-q)	VSAFENPYVDAIK (light) 2+ -> y7+	5.04112e+08	7.10139e+07	14.0869	8.93754	1.18816	13.2941	2.0816
P50148	GNAQ	Guanine nucleotide-binding protein G(q) subunit alpha (Guanine nucleotide-binding protein alpha-q)	YYLNDLDR (light) 2+ -> y6+	6.25181e+08	7.80181e+07	12.4793	10.3687	1.20855	11.6558	2.0816
P19086	GNAZ	Guanine nucleotide-binding protein G(z) subunit alpha (G(x) alpha chain) (Gz-alpha)	IAAADYIPTVEDILR (light) 2+ -> y8+	5.84948e+08	6.24487e+07	10.6759	11.2916	1.14924	10.1778	2.0816
P07359	GP1BA	Platelet glycoprotein Ib alpha chain (GP-Ib alpha) (GPIb-alpha) (GPIbA) (Glycoprotein Ibalpha) (Antigen CD42b-alpha) (CD antigen CD42b) [Cleaved into: Glycocalicin]	GQDLLSTVSIR (light) 2+ -> y6+	5.43215e+09	5.80664e+08	10.6894	49.1247	5.19768	10.5806	2.0816
P07359	GP1BA	Platelet glycoprotein Ib alpha chain (GP-Ib alpha) (GPIb-alpha) (GPIbA) (Glycoprotein Ibalpha) (Antigen CD42b-alpha) (CD antigen CD42b) [Cleaved into: Glycocalicin]	LTSLPLGALR (light) 2+ -> y6+	1.1355e+10	7.32515e+08	6.45105	45.2461	2.89534	6.39909	2.0816
P13224	GP1BB	Platelet glycoprotein Ib beta chain (GP-Ib beta) (GPIb-beta) (GPIbB) (Antigen CD42b-beta) (CD antigen CD42c)	LSLTDPLVAER (light) 2+ -> y6+	7.11334e+09	8.3657e+08	11.7606	40.7163	4.7478	11.6607	2.0816
P40197	GPV	Platelet glycoprotein V (GPV) (Glycoprotein 5) (CD antigen CD42d)	ITHLPGALLDK (light) 3+ -> b3+	6.70567e+08	5.80379e+07	8.65505	13.0559	1.09339	8.37471	2.0816
P62993	GRB2	Growth factor receptor-bound protein 2 (Adapter protein GRB2) (Protein Ash) (SH2/SH3 adapter GRB2)	FNSLNELVDYHR (light) 3+ -> y5+	2.43138e+08	2.60179e+07	10.7009	12.1824	1.27707	10.4829	2.0816
P34947	GRK5	G protein-coupled receptor kinase 5 (EC 2.7.11.16) (G protein-coupled receptor kinase GRK5)	DLKPENILLDDYGHIR (light) 3+ -> y8+	1.13652e+07	1.27084e+06	11.1819	1.21904	0.0865711	7.1016	2.0816
P43250	GRK6	G protein-coupled receptor kinase 6 (EC 2.7.11.16) (G protein-coupled receptor kinase GRK6)	DLFQELTR (light) 2+ -> y6+	3.00678e+07	3.08891e+06	10.2732	0.831882	0.0299905	3.60513	2.0816
P43250	GRK6	G protein-coupled receptor kinase 6 (EC 2.7.11.16) (G protein-coupled receptor kinase GRK6)	ISDLGLAVHVPEGQTIK (light) 3+ -> y7+	3.00589e+07	3.96656e+06	13.196	1.4029	0.111819	7.97057	2.0816
Q7LDG7	GRP2	RAS guanyl-releasing protein 2 (Calcium and DAG-regulated guanine nucleotide exchange factor I) (CalDAG-GEFI) (Cdc25-like protein) (hCDC25L) (F25B3.3 kinase-like protein)	LDQALVVEHIEK (light) 3+ -> y6+	4.94595e+07	3.99796e+06	8.08329	1.44312	0.0825937	5.72328	2.0816
Q92902	HPS1	Hermansky-Pudlak syndrome 1 protein	HVIQAVNTSPER (light) 2+ -> y10+	8.72512e+06	1.58466e+06	18.162	0.867384	0.0181029	2.08707	2.0816
P17301	ITA2	Integrin alpha-2 (CD49 antigen-like family member B) (Collagen receptor) (Platelet membrane glycoprotein Ia) (GPIa) (VLA-2 subunit alpha) (CD antigen CD49b)	AIASIPTER (light) 2+ -> y7+	3.68468e+08	3.57712e+07	9.70808	2.72104	0.232719	8.55256	2.0816
P17301	ITA2	Integrin alpha-2 (CD49 antigen-like family member B) (Collagen receptor) (Platelet membrane glycoprotein Ia) (GPIa) (VLA-2 subunit alpha) (CD antigen CD49b)	ILGSDGAFR (light) 2+ -> y7+	4.14167e+08	4.90642e+07	11.8465	3.2073	0.315844	9.84766	2.0816
P17301	ITA2	Integrin alpha-2 (CD49 antigen-like family member B) (Collagen receptor) (Platelet membrane glycoprotein Ia) (GPIa) (VLA-2 subunit alpha) (CD antigen CD49b)	TQVGLIQYANNPR (light) 2+ -> y7+	1.1212e+08	1.30004e+07	11.595	3.20471	0.274867	8.57697	2.0816
P08514	ITA2B	Integrin alpha-IIb (GPalpha IIb) (GPIIb) (Platelet membrane glycoprotein IIb) (CD antigen CD41) [Cleaved into: Integrin alpha-IIb heavy chain; Integrin alpha-IIb light chain, form 1; Integrin alpha-IIb light chain, form 2]	IVLLDVPVR (light) 2+ -> y7+	2.28383e+10	1.37665e+09	6.0278	170.568	10.2441	6.00583	2.0816
P08648	ITA5	Integrin alpha-5 (CD49 antigen-like family member E) (Fibronectin receptor subunit alpha) (Integrin alpha-F) (VLA-5) (CD antigen CD49e) [Cleaved into: Integrin alpha-5 heavy chain; Integrin alpha-5 light chain]	LLESSLSSSEGEEPVEYK (light) 2+ -> y5+	1.73445e+07	1.88263e+06	10.8544	1.31845	0.0818181	6.20565	2.0816
P08648	ITA5	Integrin alpha-5 (CD49 antigen-like family member E) (Fibronectin receptor subunit alpha) (Integrin alpha-F) (VLA-5) (CD antigen CD49e) [Cleaved into: Integrin alpha-5 heavy chain; Integrin alpha-5 light chain]	VTAPPEAEYSGLVR (light) 2+ -> y11++	2.82448e+08	2.28106e+07	8.07601	1.08046	0.0627037	5.80342	2.0816
P05556	ITB1	Integrin beta-1 (Fibronectin receptor subunit beta) (Glycoprotein IIa) (GPIIA) (VLA-4 subunit beta) (CD antigen CD29)	GEVFNELVGK (light) 2+ -> y7+	3.67253e+08	4.49727e+07	12.2457	7.11944	0.811491	11.3982	2.0816
P05556	ITB1	Integrin beta-1 (Fibronectin receptor subunit beta) (Glycoprotein IIa) (GPIIA) (VLA-4 subunit beta) (CD antigen CD29)	IGFGSFVEK (light) 2+ -> y6+	3.61092e+08	3.94775e+07	10.9328	16.3363	1.68077	10.2886	2.0816
P05106	ITB3	Integrin beta-3 (Platelet membrane glycoprotein IIIa) (GPIIIa) (CD antigen CD61)	HVLTLTDQVTR (light) 3+ -> y4+	1.16069e+09	1.17546e+08	10.1273	126.326	12.7337	10.08	2.0816
Q14643	ITPR1	Inositol 1,4,5-trisphosphate receptor type 1 (IP3 receptor isoform 1) (IP3R 1) (InsP3R1) (Type 1 inositol 1,4,5-trisphosphate receptor) (Type 1 InsP3 receptor)	DLDFANDASK (light) 2+ -> y8+	2.51273e+07	3.4617e+06	13.7767	1.03869	0.0635797	6.12112	2.0816
Q14643	ITPR1	Inositol 1,4,5-trisphosphate receptor type 1 (IP3 receptor isoform 1) (IP3R 1) (InsP3R1) (Type 1 inositol 1,4,5-trisphosphate receptor) (Type 1 InsP3 receptor)	HTAQIEIVR (light) 2+ -> y7+	2.02471e+07	3.46275e+06	17.1025	0.976382	0.0827951	8.47979	2.0816
P10644	KAP0	cAMP-dependent protein kinase type I-alpha regulatory subunit (Tissue-specific extinguisher 1) (TSE1)	VSILESLDK (light) 2+ -> y6+	2.68e+07	3.64199e+06	13.5895	0.804091	0.0475363	5.9118	2.0816
P13861	KAP2	cAMP-dependent protein kinase type II-alpha regulatory subunit	APASVLPAATPR (light) 2+ -> y6+	1.33831e+06	371129	27.7312	0.307558	0.00156973	0.510385	0.520762
P22694	KAPCB	cAMP-dependent protein kinase catalytic subunit beta (PKA C-beta) (EC 2.7.11.11)	GSGDTSNFDDYEEEDIR (light) 2+ -> y9+	1.42037e+07	1.43315e+06	10.0899	1.19862	0.0750242	6.2592	2.0816
Q13976	KGP1	cGMP-dependent protein kinase 1 (cGK 1) (cGK1) (EC 2.7.11.12) (cGMP-dependent protein kinase I) (cGKI)	DLKPENLILDHR (light) 3+ -> y4+	6.27857e+07	7.31789e+06	11.6554	2.20404	0.198377	9.00061	2.0816
Q05655	KPCD	Protein kinase C delta type (EC 2.7.11.13) (Tyrosine-protein kinase PRKCD) (EC 2.7.10.2) (nPKC-delta) [Cleaved into: Protein kinase C delta type regulatory subunit; Protein kinase C delta type catalytic subunit (Sphingosine-dependent protein kinase-1) (SDK1)]	DYSNFDQEFLNEK (light) 2+ -> y8+	3.04972e+07	3.58557e+06	11.757	3.74949	0.330067	8.803	2.0816
Q05655	KPCD	Protein kinase C delta type (EC 2.7.11.13) (Tyrosine-protein kinase PRKCD) (EC 2.7.10.2) (nPKC-delta) [Cleaved into: Protein kinase C delta type regulatory subunit; Protein kinase C delta type catalytic subunit (Sphingosine-dependent protein kinase-1) (SDK1)]	LLAEALNQVTQR (light) 2+ -> y10+	8.20927e+07	7.37758e+06	8.9869	2.06412	0.129561	6.2768	2.0816
P43405	KSYK	Tyrosine-protein kinase SYK (EC 2.7.10.2) (Spleen tyrosine kinase) (p72-Syk)	KPFNRPQGVQPK (light) 3+ -> y11++	8.85069e+07	9.33838e+06	10.551	2.68846	0.261303	9.71944	2.0816
P43405	KSYK	Tyrosine-protein kinase SYK (EC 2.7.10.2) (Spleen tyrosine kinase) (p72-Syk)	NVLLVTQHYAK (light) 3+ -> y6+	5.5111e+07	5.23487e+06	9.49879	2.92327	0.242963	8.31133	2.0816
O43561	LAT	Linker for activation of T-cells family member 1 (36 kDa phospho-tyrosine adapter protein) (pp36) (p36-38)	LPGSYDSTSSDSLYPR (light) 2+ -> y14+	3.59399e+06	295122	8.21152	0.661746	0.00955709	1.44422	2.0816
Q13094	LCP2	Lymphocyte cytosolic protein 2 (SH2 domain-containing leukocyte protein of 76 kDa) (SLP-76 tyrosine phosphoprotein) (SLP76)	IQKPPLPPTTER (light) 3+ -> y5+	2.11655e+08	2.54816e+07	12.0392	3.22792	0.344717	10.6792	2.0816
Q13094	LCP2	Lymphocyte cytosolic protein 2 (SH2 domain-containing leukocyte protein of 76 kDa) (SLP-76 tyrosine phosphoprotein) (SLP76)	LPAPSIDR (light) 2+ -> y5+	1.83312e+08	1.5397e+07	8.39936	1.10483	0.0683125	6.18307	2.0816
P18054	LOX12	Arachidonate 12-lipoxygenase, 12S-type (12S-LOX) (12S-lipoxygenase) (EC 1.13.11.31) (Lipoxin synthase 12-LO) (EC 3.3.2.-) (Platelet-type lipoxygenase 12)	GEEEEFDHDVAEDLGLLQFVR (light) 3+ -> y7+	1.15309e+08	1.9323e+07	16.7575	84.3571	14.2783	16.926	8.32108
Q5SQ64	LY66F	Lymphocyte antigen 6 complex locus protein G6f	VYDVLVLK (light) 2+ -> b3+	3.09297e+08	2.18151e+07	7.05312	13.5344	0.907195	6.70286	2.0816
P28482	MK01	Mitogen-activated protein kinase 1 (MAP kinase 1) (MAPK 1) (EC 2.7.11.24) (ERT1) (Extracellular signal-regulated kinase 2) (ERK-2) (MAP kinase isoform p42) (p42-MAPK) (Mitogen-activated protein kinase 2) (MAP kinase 2) (MAPK 2)	GQVFDVGPR (light) 2+ -> y6+	1.9548e+08	1.77736e+07	9.09228	3.09393	0.255535	8.25924	0.520762
Q16539	MK14	Mitogen-activated protein kinase 14 (MAP kinase 14) (MAPK 14) (EC 2.7.11.24) (Cytokine suppressive anti-inflammatory drug-binding protein) (CSAID-binding protein) (CSBP) (MAP kinase MXI2) (MAX-interacting protein 2) (Mitogen-activated protein kinase p38 alpha) (MAP kinase p38 alpha) (Stress-activated protein kinase 2a) (SAPK2a)	YIHSADIIHR (light) 3+ -> y7+	9.34594e+06	986218	10.5524	1.7595	0.146993	8.35425	2.0816
Q15746	MYLK	Myosin light chain kinase, smooth muscle (MLCK) (smMLCK) (EC 2.7.11.18) (Kinase-related protein) (KRP) (Telokin) [Cleaved into: Myosin light chain kinase, smooth muscle, deglutamylated form]	VSDFYDIEER (light) 2+ -> y6+	4.56737e+08	3.47809e+07	7.6151	6.02276	0.424278	7.04457	2.0816
Q9Y4I1	MYO5A	Unconventional myosin-Va (Dilute myosin heavy chain, non-muscle) (Myosin heavy chain 12) (Myosin-12) (Myoxin)	IEASLQHEITR (light) 3+ -> y5+	5.96266e+06	641733	10.7625	0.524783	0.0199036	3.79273	2.0816
Q9Y4I1	MYO5A	Unconventional myosin-Va (Dilute myosin heavy chain, non-muscle) (Myosin heavy chain 12) (Myosin-12) (Myoxin)	LTNLEGIYNSETEK (light) 2+ -> y9+	2.08006e+07	2.05966e+06	9.90191	1.1623	0.0483615	4.16085	2.0816
O14974	MYPT1	Protein phosphatase 1 regulatory subunit 12A (Myosin phosphatase-targeting subunit 1) (Myosin phosphatase target subunit 1) (Protein phosphatase myosin-binding subunit)	SGSYSYLEER (light) 2+ -> y6+	12249184	1.21273e+06	9.9005	0.501849	0.0216597	4.31597	2.0816
O14745	NHRF1	Na(+)/H(+) exchange regulatory cofactor NHE-RF1 (NHERF-1) (Ezrin-radixin-moesin-binding phosphoprotein 50) (EBP50) (Regulatory cofactor of Na(+)/H(+) exchanger) (Sodium-hydrogen exchanger regulatory factor 1) (Solute carrier family 9 isoform A3 regulatory factor 1)	LLVVDPETDEQLQK (light) 2+ -> y9+	5.40931e+08	4.03914e+07	7.46701	4.81025	0.338795	7.04318	2.0816
O14745	NHRF1	Na(+)/H(+) exchange regulatory cofactor NHE-RF1 (NHERF-1) (Ezrin-radixin-moesin-binding phosphoprotein 50) (EBP50) (Regulatory cofactor of Na(+)/H(+) exchanger) (Sodium-hydrogen exchanger regulatory factor 1) (Solute carrier family 9 isoform A3 regulatory factor 1)	LVEPGSPAEK (light) 2+ -> y7+	6.39273e+07	5.53476e+06	8.6579	1.32845	0.0775811	5.83996	2.0816
O14745	NHRF1	Na(+)/H(+) exchange regulatory cofactor NHE-RF1 (NHERF-1) (Ezrin-radixin-moesin-binding phosphoprotein 50) (EBP50) (Regulatory cofactor of Na(+)/H(+) exchanger) (Sodium-hydrogen exchanger regulatory factor 1) (Solute carrier family 9 isoform A3 regulatory factor 1)	SVDPDSPAEASGLR (light) 2+ -> y8+	4.13267e+08	3.47267e+07	8.40298	5.16416	0.402598	7.796	2.0816
Q9UFN0	NPS3A	Protein NipSnap homolog 3A (NipSnap3A) (Protein NipSnap homolog 4) (NipSnap4) (Target for Salmonella secreted protein C) (TassC)	LVGVFHTEYGALNR (light) 3+ -> y8+	1.48537e+08	1.57665e+07	10.6145	3.41095	0.331778	9.72685	2.0816
P46459	NSF	Vesicle-fusing ATPase (EC 3.6.4.6) (N-ethylmaleimide-sensitive fusion protein) (NEM-sensitive fusion protein) (Vesicular-fusion protein NSF)	AENSSLNLIGK (light) 2+ -> y9+	2.63689e+07	3.59445e+06	13.6314	1.74387	0.154787	8.8761	2.0816
P46459	NSF	Vesicle-fusing ATPase (EC 3.6.4.6) (N-ethylmaleimide-sensitive fusion protein) (NEM-sensitive fusion protein) (Vesicular-fusion protein NSF)	NFSGAELEGLVR (light) 2+ -> y10+	1.16655e+08	1.09727e+07	9.40606	1.53679	0.113447	7.3821	2.0816
P27986	P85A	Phosphatidylinositol 3-kinase regulatory subunit alpha (PI3-kinase regulatory subunit alpha) (PI3K regulatory subunit alpha) (PtdIns-3-kinase regulatory subunit alpha) (Phosphatidylinositol 3-kinase 85 kDa regulatory subunit alpha) (PI3-kinase subunit p85-alpha) (PtdIns-3-kinase regulatory subunit p85-alpha)	TQSSSNLAELR (light) 2+ -> y9+	3.20094e+07	2.70887e+06	8.46274	0.756008	0.0386023	5.10607	2.0816
P47712	PA24A	Cytosolic phospholipase A2 (cPLA2) (Phospholipase A2 group IVA) [Includes: Phospholipase A2 (EC 3.1.1.4) (Phosphatidylcholine 2-acylhydrolase); Lysophospholipase (EC 3.1.1.5)]	NVSHNPLLLLTPQK (light) 3+ -> y3+	5.71959e+07	6.3087e+06	11.03	4.98032	0.460914	9.2547	2.0816
O00408	PDE2A	cGMP-dependent 3',5'-cyclic phosphodiesterase (EC 3.1.4.17) (Cyclic GMP-stimulated phosphodiesterase) (CGS-PDE) (cGSPDE)	DIILATDLAHHLR (light) 3+ -> y9++	1.30192e+06	289504	22.2366	0.937839	0.0210919	2.24899	2.0816
O00408	PDE2A	cGMP-dependent 3',5'-cyclic phosphodiesterase (EC 3.1.4.17) (Cyclic GMP-stimulated phosphodiesterase) (CGS-PDE) (cGSPDE)	VLQYLQQETR (light) 2+ -> y7+	6.21422e+06	780155	12.5544	0.380973	0.00922223	2.42071	2.0816
Q14432	PDE3A	cGMP-inhibited 3',5'-cyclic phosphodiesterase A (EC 3.1.4.17) (Cyclic GMP-inhibited phosphodiesterase A) (CGI-PDE A)	ISAVQFPESADTTAK (light) 2+ -> y9+	3.28548e+06	400476	12.1893	0.184513	0.00460313	2.49475	2.0816
Q14432	PDE3A	cGMP-inhibited 3',5'-cyclic phosphodiesterase A (EC 3.1.4.17) (Cyclic GMP-inhibited phosphodiesterase A) (CGI-PDE A)	TNAFLVATSAPQAVLYNDR (light) 3+ -> y9+	2.73448e+07	1.17676e+06	4.30342	1.64585	0.0499983	3.03784	2.0816
O76074	PDE5A	cGMP-specific 3',5'-cyclic phosphodiesterase (EC 3.1.4.35) (cGMP-binding cGMP-specific phosphodiesterase) (CGB-PDE)	GIVGHVAALGEPLNIK (light) 3+ -> y5+	2.44397e+08	2.52185e+07	10.3187	9.96421	0.970897	9.74385	2.0816
Q92696	PGTA	Geranylgeranyl transferase type-2 subunit alpha (EC 2.5.1.60) (Geranylgeranyl transferase type II subunit alpha) (Rab geranyl-geranyltransferase subunit alpha) (Rab GG transferase alpha) (Rab GGTase alpha) (Rab geranylgeranyltransferase subunit alpha)	DSTTDEQLFR (light) 2+ -> y6+	1.08121e+07	1.48397e+06	13.7251	0.725647	0.0269798	3.71803	2.0816
P42336	PK3CA	Phosphatidylinositol 4,5-bisphosphate 3-kinase catalytic subunit alpha isoform (PI3-kinase subunit alpha) (PI3K-alpha) (PI3Kalpha) (PtdIns-3-kinase subunit alpha) (EC 2.7.1.153) (Phosphatidylinositol 4,5-bisphosphate 3-kinase 110 kDa catalytic subunit alpha) (PtdIns-3-kinase subunit p110-alpha) (p110alpha) (Phosphoinositide-3-kinase catalytic alpha polypeptide) (Serine/threonine protein kinase PI…	LINLTDILK (light) 2+ -> y7+	3.84292e+06	509307	13.2531	0.407973	0.00969638	2.37672	2.0816
P42338	PK3CB	Phosphatidylinositol 4,5-bisphosphate 3-kinase catalytic subunit beta isoform (PI3-kinase subunit beta) (PI3K-beta) (PI3Kbeta) (PtdIns-3-kinase subunit beta) (EC 2.7.1.153) (Phosphatidylinositol 4,5-bisphosphate 3-kinase 110 kDa catalytic subunit beta) (PtdIns-3-kinase subunit p110-beta) (p110beta)	AAEIASSDSANVSSR (light) 2+ -> y11+	2.17881e+07	1.98418e+06	9.10669	1.04566	0.0692255	6.62027	2.0816
P48736	PK3CG	Phosphatidylinositol 4,5-bisphosphate 3-kinase catalytic subunit gamma isoform (PI3-kinase subunit gamma) (PI3K-gamma) (PI3Kgamma) (PtdIns-3-kinase subunit gamma) (EC 2.7.1.153) (Phosphatidylinositol 4,5-bisphosphate 3-kinase 110 kDa catalytic subunit gamma) (PtdIns-3-kinase subunit p110-gamma) (p110gamma) (Phosphoinositide-3-kinase catalytic gamma polypeptide) (Serine/threonine protein kinase PI…	DEYLVGETPIK (light) 2+ -> y7+	2.56716e+06	437878	17.0569	0.878396	0.0124552	1.41795	2.0816
P48736	PK3CG	Phosphatidylinositol 4,5-bisphosphate 3-kinase catalytic subunit gamma isoform (PI3-kinase subunit gamma) (PI3K-gamma) (PI3Kgamma) (PtdIns-3-kinase subunit gamma) (EC 2.7.1.153) (Phosphatidylinositol 4,5-bisphosphate 3-kinase 110 kDa catalytic subunit gamma) (PtdIns-3-kinase subunit p110-gamma) (p110gamma) (Phosphoinositide-3-kinase catalytic gamma polypeptide) (Serine/threonine protein kinase PI…	FEPYHDSALAR (light) 2+ -> y9++	7.69765e+06	921075	11.9657	0.737972	0.0252253	3.41819	2.0816
Q01970	PLCB3	1-phosphatidylinositol 4,5-bisphosphate phosphodiesterase beta-3 (EC 3.1.4.11) (Phosphoinositide phospholipase C-beta-3) (Phospholipase C-beta-3) (PLC-beta-3)	ILPVSAIR (light) 2+ -> y6+	7.34779e+07	4.24126e+06	5.77216	0.544875	0.0149186	2.73798	2.0816
Q01970	PLCB3	1-phosphatidylinositol 4,5-bisphosphate phosphodiesterase beta-3 (EC 3.1.4.11) (Phosphoinositide phospholipase C-beta-3) (Phospholipase C-beta-3) (PLC-beta-3)	LVAGQQQVLQQLAEEEPK (light) 2+ -> y10+	1.43079e+07	1.56886e+06	10.965	1.42678	0.0977168	6.84878	2.0816
Q01970	PLCB3	1-phosphatidylinositol 4,5-bisphosphate phosphodiesterase beta-3 (EC 3.1.4.11) (Phosphoinositide phospholipase C-beta-3) (Phospholipase C-beta-3) (PLC-beta-3)	YEPNQQFLER (light) 2+ -> y8+	4.13181e+07	6.15427e+06	14.8949	0.98823	0.0542372	5.48832	2.0816
P16885	PLCG2	1-phosphatidylinositol 4,5-bisphosphate phosphodiesterase gamma-2 (EC 3.1.4.11) (Phosphoinositide phospholipase C-gamma-2) (Phospholipase C-IV) (PLC-IV) (Phospholipase C-gamma-2) (PLC-gamma-2)	SESSPEAYIR (light) 2+ -> y6+	2.45357e+07	3.0392e+06	12.3869	0.853765	0.0564403	6.61075	2.0816
P62136	PP1A	Serine/threonine-protein phosphatase PP1-alpha catalytic subunit (PP-1A) (EC 3.1.3.16)	LNLDSIIGR (light) 2+ -> y5+	3.06977e+08	3.39359e+07	11.0549	4.30183	0.412696	9.59351	2.0816
P62136	PP1A	Serine/threonine-protein phosphatase PP1-alpha catalytic subunit (PP-1A) (EC 3.1.3.16)	NVQLTENEIR (light) 2+ -> y8+	183359184	1.70125e+07	9.27824	3.03234	0.238798	7.87505	2.0816
P62140	PP1B	Serine/threonine-protein phosphatase PP1-beta catalytic subunit (PP-1B) (PPP1CD) (EC 3.1.3.16) (EC 3.1.3.53)	YQYGGLNSGRPVTPPR (light) 3+ -> y14++	2.53393e+08	2.8744e+07	11.3437	1.28593	0.114716	8.92085	2.0816
Q06124	PTN11	Tyrosine-protein phosphatase non-receptor type 11 (EC 3.1.3.48) (Protein-tyrosine phosphatase 1D) (PTP-1D) (Protein-tyrosine phosphatase 2C) (PTP-2C) (SH-PTP2) (SHP-2) (Shp2) (SH-PTP3)	GVDGSFLARPSK (light) 3+ -> y5+	2.85595e+07	2.20783e+06	7.73062	1.35666	0.0716788	5.2835	2.0816
P29350	PTN6	Tyrosine-protein phosphatase non-receptor type 6 (EC 3.1.3.48) (Hematopoietic cell protein-tyrosine phosphatase) (Protein-tyrosine phosphatase 1C) (PTP-1C) (Protein-tyrosine phosphatase SHP-1) (SH-PTP1)	IQNSGDFYDLYGGEK (light) 2+ -> y4+	4.89145e+07	3.44306e+06	7.03893	6.15655	0.393516	6.39183	2.0816
P18433	PTPRA	Receptor-type tyrosine-protein phosphatase alpha (Protein-tyrosine phosphatase alpha) (R-PTP-alpha) (EC 3.1.3.48)	TEDVEPQSVPLLAR (light) 2+ -> y9+	5.06096e+06	613675	12.1257	0.278486	0.00299624	1.0759	0.520762
Q12913	PTPRJ	Receptor-type tyrosine-protein phosphatase eta (Protein-tyrosine phosphatase eta) (R-PTP-eta) (EC 3.1.3.48) (Density-enhanced phosphatase 1) (DEP-1) (HPTP eta) (Protein-tyrosine phosphatase receptor type J) (R-PTP-J) (CD antigen CD148)	VITEPIPVSDLR (light) 2+ -> y8+	7.20405e+08	5.67731e+07	7.88072	3.02394	0.22369	7.3973	0.520762
P20338	RAB4A	Ras-related protein Rab-4A	IESGELDPER (light) 2+ -> y3+	4.89922e+07	3.62466e+06	7.39844	1.06093	0.046593	4.39171	2.0816
Q9NS28	RGS18	Regulator of G-protein signaling 18 (RGS18)	DGLEAFTR (light) 2+ -> y5+	2.84225e+08	2.25809e+07	7.94473	2.62207	0.181283	6.91373	2.0816
Q07960	RHG01	Rho GTPase-activating protein 1 (CDC42 GTPase-activating protein) (GTPase-activating protein rhoGAP) (Rho-related small GTPase protein activator) (Rho-type GTPase-activating protein 1) (p50-RhoGAP)	NPEQEPIPIVLR (light) 2+ -> y7+	6.78629e+08	5.26185e+07	7.75366	3.2875	0.228347	6.94593	2.0816
O43182	RHG06	Rho GTPase-activating protein 6 (Rho-type GTPase-activating protein 6) (Rho-type GTPase-activating protein RhoGAPX-1)	SVPIQSLSELER (light) 2+ -> y8+	3.68955e+08	3.26914e+07	8.86053	2.6973	0.212008	7.86002	2.0816
Q13464	ROCK1	Rho-associated protein kinase 1 (EC 2.7.11.1) (Renal carcinoma antigen NY-REN-35) (Rho-associated, coiled-coil-containing protein kinase 1) (Rho-associated, coiled-coil-containing protein kinase I) (ROCK-I) (p160 ROCK-1) (p160ROCK)	NIDNFLSR (light) 2+ -> y5+	3.11347e+07	3.25081e+06	10.4411	1.52684	0.102552	6.71665	2.0816
Q13464	ROCK1	Rho-associated protein kinase 1 (EC 2.7.11.1) (Renal carcinoma antigen NY-REN-35) (Rho-associated, coiled-coil-containing protein kinase 1) (Rho-associated, coiled-coil-containing protein kinase I) (ROCK-I) (p160 ROCK-1) (p160ROCK)	VSYDVTSAR (light) 2+ -> y6+	1.48938e+07	1.39921e+06	9.39459	0.749758	0.0368513	4.91509	2.0816
Q684P5	RPGP2	Rap1 GTPase-activating protein 2 (Rap1GAP2) (GTPase-activating Rap/Ran-GAP domain-like protein 4)	LPSVPQIAK (light) 2+ -> y5+	1.95557e+08	1.82683e+07	9.34167	1.58212	0.10561	6.6752	2.0816
Q8WVM8	SCFD1	Sec1 family domain-containing protein 1 (SLY1 homolog) (Sly1p) (Syntaxin-binding protein 1-like 2)	SLLDIISDPDAGTPEDK (light) 2+ -> y9+	4.08862e+07	3.882e+06	9.49464	2.07615	0.138984	6.69433	2.0816
P54920	SNAA	Alpha-soluble NSF attachment protein (SNAP-alpha) (N-ethylmaleimide-sensitive factor attachment protein alpha)	NSQSFFSGLFGGSSK (light) 2+ -> y10+	1.00513e+08	7.89584e+06	7.85558	11.3301	0.841782	7.42961	2.0816
P54920	SNAA	Alpha-soluble NSF attachment protein (SNAP-alpha) (N-ethylmaleimide-sensitive factor attachment protein alpha)	YEELFPAFSDSR (light) 2+ -> y7+	4.65665e+08	2.91707e+07	6.26432	5.00049	0.284492	5.68929	2.0816
O95721	SNP29	Synaptosomal-associated protein 29 (SNAP-29) (Soluble 29 kDa NSF attachment protein) (Vesicle-membrane fusion protein SNAP-29)	DLPDGPDAPADR (light) 2+ -> y10++	7.27709e+07	9.7615e+06	13.414	1.04049	0.0828442	7.96205	2.0816
O95721	SNP29	Synaptosomal-associated protein 29 (SNAP-29) (Soluble 29 kDa NSF attachment protein) (Vesicle-membrane fusion protein SNAP-29)	SVFGGLVNYFK (light) 2+ -> y8+	3.0262e+07	3.47043e+06	11.468	2.86811	0.206318	7.19352	2.0816
P12931	SRC	Proto-oncogene tyrosine-protein kinase Src (EC 2.7.10.2) (Proto-oncogene c-Src) (pp60c-src) (p60-Src)	GPSAAFAPAAAEPK (light) 2+ -> y7+	1.33876e+08	1.33935e+07	10.0044	2.28322	0.193527	8.47605	2.0816
P12931	SRC	Proto-oncogene tyrosine-protein kinase Src (EC 2.7.10.2) (Proto-oncogene c-Src) (pp60c-src) (p60-Src)	LFGGFNSSDTVTSPQR (light) 2+ -> y11+	2.81981e+07	1.94911e+06	6.9122	1.64385	0.0871016	5.29862	2.0816
Q14247	SRC8	Src substrate cortactin (Amplaxin) (Oncogene EMS1)	TVPVEAVTSK (light) 2+ -> y8++	8.94945e+07	8.148e+06	9.10447	1.09888	0.0568429	5.17279	2.0816
Q13586	STIM1	Stromal interaction molecule 1	SHSPSSPDPDTPSPVGDSR (light) 3+ -> y8+	7.00319e+07	1.01132e+07	14.4408	1.54181	0.221897	14.392	0.130221
Q13586	STIM1	Stromal interaction molecule 1	YAEEELEQVR (light) 2+ -> y8+	1.35541e+08	1.64732e+07	12.1536	2.63513	0.265269	10.0667	2.0816
O75558	STX11	Syntaxin-11	AQYNALTLTFQR (light) 2+ -> y10+	1.1645e+08	1.0811e+07	9.28386	7.20931	0.6288	8.72205	2.0816
O75558	STX11	Syntaxin-11	LAELLDLSK (light) 2+ -> y7+	4.29534e+08	4.39058e+07	10.2217	18.5607	1.82796	9.84856	2.0816
Q86Y82	STX12	Syntaxin-12	LQENLQQLQHSTNQLAK (light) 3+ -> y8+	1.62685e+07	1.56474e+06	9.61821	1.22132	0.0843328	6.90503	2.0816
Q12846	STX4	Syntaxin-4 (Renal carcinoma antigen NY-REN-31)	NILSSADYVER (light) 2+ -> y8+	8.74309e+07	8.22319e+06	9.40536	1.27432	0.0892965	7.0074	2.0816
Q12846	STX4	Syntaxin-4 (Renal carcinoma antigen NY-REN-31)	VALVVHPGTAR (light) 3+ -> y5+	1.05016e+08	1.67541e+07	15.9539	0.748958	0.124125	16.573	0.520762
O15400	STX7	Syntaxin-7	LVAEFTTSLTNFQK (light) 2+ -> y9+	5.8569e+07	7.88596e+06	13.4644	21.4489	2.84551	13.2665	2.0816
O00186	STXB3	Syntaxin-binding protein 3 (Platelet Sec1 protein) (PSP) (Protein unc-18 homolog 3) (Unc18-3) (Protein unc-18 homolog C) (Unc-18C)	TEQDLALGTDAEGQK (light) 2+ -> y8+	3.23148e+07	3.53383e+06	10.9356	1.05795	0.0709497	6.70635	2.0816
P21731	TA2R	Thromboxane A2 receptor (TXA2-R) (Prostanoid TP receptor)	SLSLQPQLTQR (light) 2+ -> y6+	1.13169e+07	1.02286e+06	9.03833	0.197788	0.00379006	1.91622	0.520762
P42680	TEC	Tyrosine-protein kinase Tec (EC 2.7.10.2)	FGGEGSSGFR (light) 2+ -> y6+	7.41654e+06	759996	10.2473	0.468734	0.0153493	3.27462	2.0816
Q9Y490	TLN1	Talin-1	ALDGAFTEENR (light) 2+ -> y6+	7.55088e+09	5.32894e+08	7.05738	112.227	7.89077	7.03105	2.0816
Q86YW5	TRML1	Trem-like transcript 1 protein (TLT-1) (Triggering receptor expressed on myeloid cells-like protein 1)	VSLNILPPEEEEETHK (light) 3+ -> y10++	3.47588e+09	4.73384e+08	13.6191	49.7006	6.68555	13.4516	2.0816
Q6PGP7	TTC37	Tetratricopeptide repeat protein 37 (TPR repeat protein 37) (SKI3 homolog) (Ski3) (Tricho-hepatic-enteric syndrome protein) (Thespin)	AALNELLK (light) 2+ -> y6+	1.21277e+07	1.05394e+06	8.69037	0.531366	0.0100228	1.88623	2.0816
Q9BV40	VAMP8	Vesicle-associated membrane protein 8 (VAMP-8) (Endobrevin) (EDB)	TEDLEATSEHFK (light) 2+ -> b3+	5.64551e+06	672627	11.9144	0.693736	0.0429418	6.18994	2.0816
Q96AX1	VP33A	Vacuolar protein sorting-associated protein 33A (hVPS33A)	AGLLKPQTGGR (light) 2+ -> y6+	6.39134e+06	936819	14.6576	0.254309	0.0171784	6.75493	0.520762
Q9H269	VPS16	Vacuolar protein sorting-associated protein 16 homolog (hVPS16)	LGDTPGVSYSDIAAR (light) 2+ -> y11+	2.94084e+07	2.72763e+06	9.27502	0.663456	0.0282275	4.25461	2.0816
Q9H269	VPS16	Vacuolar protein sorting-associated protein 16 homolog (hVPS16)	STHEFLHEVPAASEEIFK (light) 3+ -> b8++	1.43132e+07	1.57314e+06	10.9908	1.73516	0.137159	7.90468	2.0816
Q9P253	VPS18	Vacuolar protein sorting-associated protein 18 homolog (hVPS18)	IEDVLPFFPDFVTIDHFK (light) 3+ -> y10+	11905254	1.27525e+06	10.7117	2.92541	0.22675	7.75106	2.0816
Q9P253	VPS18	Vacuolar protein sorting-associated protein 18 homolog (hVPS18)	SFVIATTR (light) 2+ -> y5+	1.35997e+07	1.46382e+06	10.7637	0.531316	0.0138207	2.60121	2.0816
Q96JC1	VPS39	Vam6/Vps39-like protein (TRAP1-like protein) (hVam6p)	TPVPAGEEEGELGEYR (light) 2+ -> y13+	8.60067e+06	887889	10.3235	0.349526	0.0061321	1.75441	2.0816
