# Supplementary material for: Quantification of Cardiovascular Disease Biomarkers in Human Platelets by Targeted Mass Spectrometry
Source: Proteomes. 2017 Nov 15;5(4):31. doi: 10.3390/proteomes5040031 (PMC5748566; doi:10.3390/proteomes5040031)
Supplement: Supplementary file 1 [file proteomes-05-00031-s001.zip › Table 1 and Supplemental Table 1-4/supplemental table 3.xlsx]

## Sheet: Supplemental table 3
Supplemental Table 3: Raw results and residuals of the concentration curves. The table lists the mean areas, mean residuals and mean residuals [%] of the replicates of the concentration curve as well as associatet statistical values. 1Uniprot protein name, 2Uniprot protein accession, 3The transition used for determination of the calibration curve consisting of the peptide sequence, precursor char…
Protein name1	Protein accession2	Transition3	Level4	Mean area5	SD area6	CV area [%]7	SIL concentration [amol/µg]8	Mean concentration [amol/µg]9	SD concentration [amol/µg]10	CV concentration [%]11	Mean residual [amol/µg]12	SD residual [amol/µg]13	CV residual [%]14	Mean residual [%]15
AP3B1	O00203	VVNVANVGAVPSGQDNIHR (heavy) 3+ -> y9+ [1]	A	3.83549e+06	241664	6.30074	32.576	161.021	1.45106	0.901161	-128.445	1.45106	-1.12971	-394.294
AP3B1	O00203	VVNVANVGAVPSGQDNIHR (heavy) 3+ -> y9+ [1]	B	1.77608e+07	1.22589e+06	6.90225	130.221	244.635	7.36082	3.0089	-114.414	7.36082	-6.43348	-87.8619
AP3B1	O00203	VVNVANVGAVPSGQDNIHR (heavy) 3+ -> y9+ [1]	C	67123348	1.19286e+07	17.7712	520.762	541.031	71.6248	13.2386	-20.269	71.6248	-353.371	-3.89219
AP3B1	O00203	VVNVANVGAVPSGQDNIHR (heavy) 3+ -> y9+ [1]	D	301440640	3.29896e+07	10.944	2081.6	1947.98	198.085	10.1687	133.619	198.085	148.246	6.41906
AP3B1	O00203	VVNVANVGAVPSGQDNIHR (heavy) 3+ -> y9+ [1]	E	1369085568	1.40414e+08	10.256	8321.08	8358.61	843.11	10.0867	-37.529	843.11	-2246.56	-0.451011
AP3B1	O00203	VVNVANVGAVPSGQDNIHR (heavy) 3+ -> y9+ [1]	F	5.50063e+09	4.52594e+08	8.22804	33333.3	33166.3	2717.58	8.19381	167.038	2717.58	1626.92	0.501115
AP3D1	O14617	ALDIDLDKPLADSEK (heavy) 3+ -> y7+ [1]	B	4.78342e+06	1.29796e+06	27.1346	130.221	511.774	28.9982	5.66622	-381.553	28.9982	-7.60005	-293.005
AP3D1	O14617	ALDIDLDKPLADSEK (heavy) 3+ -> y7+ [1]	C	18188617	2.68238e+06	14.7476	520.762	811.264	59.9281	7.38701	-290.503	59.9281	-20.6291	-55.7842
AP3D1	O14617	ALDIDLDKPLADSEK (heavy) 3+ -> y7+ [1]	D	6.55258e+07	7.03866e+06	10.7418	2081.6	1868.84	157.253	8.41448	212.757	157.253	73.9123	10.2208
AP3D1	O14617	ALDIDLDKPLADSEK (heavy) 3+ -> y7+ [1]	E	3.3432e+08	2.98719e+07	8.9351	8321.08	7874.08	667.378	8.47563	446.999	667.378	149.302	5.37189
AP3D1	O14617	ALDIDLDKPLADSEK (heavy) 3+ -> y7+ [1]	F	1.47333e+09	1.03721e+08	7.03994	33333.3	33321	2317.28	6.9544	12.2998	2317.28	18840	0.0368993
AP3D1	O14617	LPQFVQSADLEVQER (heavy) 2+ -> y10+ [1]	C	4.59971e+06	487444	10.5973	520.762	1023.74	50.8627	4.96834	-502.975	50.8627	-10.1124	-96.5845
AP3D1	O14617	LPQFVQSADLEVQER (heavy) 2+ -> y10+ [1]	D	1.37239e+07	1.87811e+06	13.6849	2081.6	1975.81	195.972	9.9186	105.792	195.972	185.244	5.08224
AP3D1	O14617	LPQFVQSADLEVQER (heavy) 2+ -> y10+ [1]	E	7.02733e+07	1.04712e+07	14.9006	8321.08	7876.5	1092.62	13.8719	444.587	1092.62	245.761	5.34289
AP3D1	O14617	LPQFVQSADLEVQER (heavy) 2+ -> y10+ [1]	F	314693824	1.04346e+07	3.31579	33333.3	33380.7	1088.81	3.26178	-47.4032	1088.81	-2296.9	-0.14221
AP3S1	Q92572	AILIFNNHGKPR (heavy) 3+ -> y8++ [1]	B	2.05052e+06	110043	5.36659	130.221	43.9789	5.42036	12.3249	86.2418	5.42036	6.28508	66.2274
AP3S1	Q92572	AILIFNNHGKPR (heavy) 3+ -> y8++ [1]	C	8769218	594782	6.78261	520.762	374.921	29.2971	7.81421	145.841	29.2971	20.0884	28.0053
AP3S1	Q92572	AILIFNNHGKPR (heavy) 3+ -> y8++ [1]	D	4.57696e+07	3.16828e+06	6.92225	2081.6	2197.44	156.06	7.10188	-115.841	156.06	-134.718	-5.56502
AP3S1	Q92572	AILIFNNHGKPR (heavy) 3+ -> y8++ [1]	E	1.88411e+08	3.91903e+07	20.8005	8321.08	9223.49	1930.39	20.929	-902.403	1930.39	-213.916	-10.8448
AP3S1	Q92572	AILIFNNHGKPR (heavy) 3+ -> y8++ [1]	F	6.61922e+08	9.48992e+07	14.3369	33333.3	32547.2	4674.43	14.362	786.162	4674.43	594.589	2.35849
AP3S1	Q92572	FYQPYSEDTQQQIIR (heavy) 2+ -> y10+ [1]	C	3.62319e+06	400024	11.0406	520.762	1177.62	42.6324	3.62021	-656.863	42.6324	-6.49031	-126.135
AP3S1	Q92572	FYQPYSEDTQQQIIR (heavy) 2+ -> y10+ [1]	D	14569046	712205	4.88848	2081.6	2344.18	75.9031	3.23794	-262.578	75.9031	-28.9068	-12.6143
AP3S1	Q92572	FYQPYSEDTQQQIIR (heavy) 2+ -> y10+ [1]	E	6.33965e+07	3.62314e+06	5.71505	8321.08	7547.95	386.135	5.11576	773.132	386.135	49.9443	9.29125
AP3S1	Q92572	FYQPYSEDTQQQIIR (heavy) 2+ -> y10+ [1]	F	3.0397e+08	3.48521e+07	11.4656	33333.3	33187	3714.35	11.1922	146.309	3714.35	2538.7	0.438927
ARBK1	P25098	NFPLTISER (heavy) 2+ -> y7+ [1]	A	3.58048e+06	835828	23.344	32.576	380.815	4.91128	1.28967	-348.239	4.91128	-1.41032	-1069
ARBK1	P25098	NFPLTISER (heavy) 2+ -> y7+ [1]	B	1.56888e+07	2.12204e+06	13.5258	130.221	451.963	12.469	2.75886	-321.742	12.469	-3.87547	-247.075
ARBK1	P25098	NFPLTISER (heavy) 2+ -> y7+ [1]	C	6.52893e+07	1.27001e+07	19.452	520.762	743.412	74.6249	10.0382	-222.651	74.6249	-33.5166	-42.7548
ARBK1	P25098	NFPLTISER (heavy) 2+ -> y7+ [1]	D	267233280	2.65367e+07	9.93017	2081.6	1930.02	155.928	8.07908	151.575	155.928	102.872	7.28167
ARBK1	P25098	NFPLTISER (heavy) 2+ -> y7+ [1]	E	1220977408	1.84251e+08	15.0904	8321.08	7534.17	1082.65	14.3698	786.913	1082.65	137.582	9.45686
ARBK1	P25098	NFPLTISER (heavy) 2+ -> y7+ [1]	F	5619424256	3.86903e+08	6.8851	33333.3	33379.2	2273.42	6.81089	-45.8561	2273.42	-4957.72	-0.137568
ARHGC	Q9NZN5	IYLEENPEK (heavy) 2+ -> y7+ [1]	B	5.18295e+06	877719	16.9347	130.221	608.07	15.3725	2.52808	-477.849	15.3725	-3.21702	-366.953
ARHGC	Q9NZN5	IYLEENPEK (heavy) 2+ -> y7+ [1]	C	1.99794e+07	3.48791e+06	17.4575	520.762	867.216	61.0876	7.04411	-346.455	61.0876	-17.6322	-66.5284
ARHGC	Q9NZN5	IYLEENPEK (heavy) 2+ -> y7+ [1]	D	95836424	1.69484e+07	17.6847	2081.6	2195.79	296.836	13.5184	-114.188	296.836	-259.954	-5.48558
ARHGC	Q9NZN5	IYLEENPEK (heavy) 2+ -> y7+ [1]	E	415740992	7.79931e+07	18.76	8321.08	7798.64	1365.98	17.5156	522.445	1365.98	261.459	6.27857
ARHGC	Q9NZN5	IYLEENPEK (heavy) 2+ -> y7+ [1]	F	1849934336	2.76396e+08	14.9408	33333.3	32917.3	4840.83	14.706	416.046	4840.83	1163.53	1.24814
ARRB1	P49407	HEDTNLASSTLLR (heavy) 3+ -> y6+ [1]	A	984987	147624	14.9874	32.576	458.563	2.46266	0.537038	-425.987	2.46266	-0.578107	-1307.67
ARRB1	P49407	HEDTNLASSTLLR (heavy) 3+ -> y6+ [1]	B	4.86168e+06	697908	14.3553	130.221	523.234	11.6425	2.2251	-393.013	11.6425	-2.96237	-301.805
ARRB1	P49407	HEDTNLASSTLLR (heavy) 3+ -> y6+ [1]	C	2.00678e+07	4.53758e+06	22.6112	520.762	776.903	75.6958	9.74328	-256.141	75.6958	-29.5524	-49.1858
ARRB1	P49407	HEDTNLASSTLLR (heavy) 3+ -> y6+ [1]	D	9.52781e+07	4.43431e+06	4.65407	2081.6	2031.56	73.9731	3.6412	50.0395	73.9731	147.829	2.4039
ARRB1	P49407	HEDTNLASSTLLR (heavy) 3+ -> y6+ [1]	E	425584672	5.86818e+07	13.7885	8321.08	7541.73	978.928	12.9802	779.355	978.928	125.607	9.36603
ARRB1	P49407	HEDTNLASSTLLR (heavy) 3+ -> y6+ [1]	F	1.95693e+09	2.63322e+08	13.4559	33333.3	33087.6	4392.73	13.2761	245.746	4392.73	1787.51	0.737237
BL1S1	P78537	TLQVQAAQFAK (heavy) 2+ -> y8+ [1]	A	691458	196648	28.4396	32.576	395.561	4.24187	1.07237	-362.985	4.24187	-1.16861	-1114.27
BL1S1	P78537	TLQVQAAQFAK (heavy) 2+ -> y8+ [1]	B	3524352	464338	13.1751	130.221	456.669	10.0162	2.19331	-326.449	10.0162	-3.06822	-250.689
BL1S1	P78537	TLQVQAAQFAK (heavy) 2+ -> y8+ [1]	C	1.68418e+07	3.1224e+06	18.5396	520.762	743.938	67.3529	9.05357	-223.176	67.3529	-30.1793	-42.8557
BL1S1	P78537	TLQVQAAQFAK (heavy) 2+ -> y8+ [1]	D	7.27606e+07	6.16519e+06	8.47325	2081.6	1950.16	132.989	6.81938	131.441	132.989	101.177	6.31443
BL1S1	P78537	TLQVQAAQFAK (heavy) 2+ -> y8+ [1]	E	3.27644e+08	2.92254e+07	8.91987	8321.08	7448.22	630.419	8.46402	872.859	630.419	72.2246	10.4897
BL1S1	P78537	TLQVQAAQFAK (heavy) 2+ -> y8+ [1]	F	1.5319e+09	9.75899e+07	6.37053	33333.3	33425	2105.1	6.29798	-91.6899	2105.1	-2295.89	-0.27507
BL1S4	Q9NUP1	GDSSHVVSEGVPR (heavy) 2+ -> y7+ [1]	A	750825	150298	20.0177	32.576	1573.19	3.48394	0.221457	-1540.62	3.48394	-0.226139	-4729.3
BL1S4	Q9NUP1	GDSSHVVSEGVPR (heavy) 2+ -> y7+ [1]	B	3.42424e+06	1.18999e+06	34.7521	130.221	1635.16	27.5843	1.68695	-1504.94	27.5843	-1.83291	-1155.69
BL1S4	Q9NUP1	GDSSHVVSEGVPR (heavy) 2+ -> y7+ [1]	C	14681569	4.0213e+06	27.3902	520.762	1896.11	93.2147	4.9161	-1375.35	93.2147	-6.77753	-264.103
BL1S4	Q9NUP1	GDSSHVVSEGVPR (heavy) 2+ -> y7+ [1]	D	52388138	2.59183e+07	49.4736	2081.6	2770.16	600.791	21.688	-688.558	600.791	-87.2535	-33.0783
BL1S4	Q9NUP1	GDSSHVVSEGVPR (heavy) 2+ -> y7+ [1]	E	1.85053e+08	3.15214e+07	17.0337	8321.08	5845.36	730.672	12.5	2475.72	730.672	29.5135	29.7524
BL1S4	Q9NUP1	GDSSHVVSEGVPR (heavy) 2+ -> y7+ [1]	F	1.25727e+09	4.88049e+08	38.8181	33333.3	30699.6	11313.1	36.8509	2633.75	11313.1	429.543	7.90124
CSK	P41240	HSNLVQLLGVIVEEK (heavy) 3+ -> y7+ [1]	C	3.2026e+06	1.63957e+06	51.195	520.762	1064.12	305.404	28.7001	-543.361	305.404	-56.2065	-104.34
CSK	P41240	HSNLVQLLGVIVEEK (heavy) 3+ -> y7+ [1]	D	1.10913e+07	2.40267e+06	21.6626	2081.6	2533.57	447.547	17.6647	-451.968	447.547	-99.022	-21.7125
CSK	P41240	HSNLVQLLGVIVEEK (heavy) 3+ -> y7+ [1]	E	4.34644e+07	1.72964e+07	39.7946	8321.08	8563.72	3221.83	37.6218	-242.64	3221.83	-1327.82	-2.91597
CSK	P41240	HSNLVQLLGVIVEEK (heavy) 3+ -> y7+ [1]	F	1.69794e+08	3.52953e+07	20.7871	33333.3	32095.4	6574.5	20.4843	1237.97	6574.5	531.072	3.71391
DAAM1	Q9Y4D1	IIQQIVIQNDK (heavy) 2+ -> y8+ [1]	B	1.34648e+06	40528.2	3.00995	130.221	662.17	2.13138	0.321878	-531.95	2.13138	-0.400673	-408.499
DAAM1	Q9Y4D1	IIQQIVIQNDK (heavy) 2+ -> y8+ [1]	C	6.92866e+06	790205	11.4049	520.762	955.737	41.5569	4.34815	-434.976	41.5569	-9.55385	-83.5268
DAAM1	Q9Y4D1	IIQQIVIQNDK (heavy) 2+ -> y8+ [1]	D	2.78233e+07	483352	1.73722	2081.6	2054.59	25.4195	1.23721	27.01	25.4195	94.1115	1.29756
DAAM1	Q9Y4D1	IIQQIVIQNDK (heavy) 2+ -> y8+ [1]	E	1.26946e+08	1.65423e+07	13.031	8321.08	7267.43	869.96	11.9707	1053.65	869.96	82.5659	12.6625
DAAM1	Q9Y4D1	IIQQIVIQNDK (heavy) 2+ -> y8+ [1]	F	624751936	3.77999e+07	6.05039	33333.3	33447.1	1987.9	5.94341	-113.74	1987.9	-1747.76	-0.341219
DIAP1	O60610	NSETFPTILEEAK (heavy) 2+ -> y8+ [1]	B	7.98612e+06	614234	7.69127	130.221	504.611	8.35254	1.65524	-374.39	8.35254	-2.23097	-287.505
DIAP1	O60610	NSETFPTILEEAK (heavy) 2+ -> y8+ [1]	C	3.2028e+07	3.49877e+06	10.9241	520.762	831.54	47.5774	5.7216	-310.778	47.5774	-15.3091	-59.6776
DIAP1	O60610	NSETFPTILEEAK (heavy) 2+ -> y8+ [1]	D	1.17335e+08	1.16841e+07	9.95794	2081.6	1991.57	158.885	7.97785	90.0287	158.885	176.482	4.32498
DIAP1	O60610	NSETFPTILEEAK (heavy) 2+ -> y8+ [1]	E	5.37249e+08	3.5056e+07	6.5251	8321.08	7701.7	476.703	6.18958	619.386	476.703	76.9638	7.44358
DIAP1	O60610	NSETFPTILEEAK (heavy) 2+ -> y8+ [1]	F	2.42394e+09	1.69065e+08	6.97478	33333.3	33357.6	2299	6.89198	-24.2464	2299	-9481.8	-0.0727392
DYN2	P50570	VPVGDQPPDIEYQIK (heavy) 2+ -> y9+ [1]	B	6.60907e+06	948324	14.3488	130.221	544.264	14.6224	2.68664	-414.043	14.6224	-3.53161	-317.955
DYN2	P50570	VPVGDQPPDIEYQIK (heavy) 2+ -> y9+ [1]	C	2.87596e+07	895035	3.11213	520.762	885.807	13.8007	1.55798	-365.045	13.8007	-3.78055	-70.0983
DYN2	P50570	VPVGDQPPDIEYQIK (heavy) 2+ -> y9+ [1]	D	102039920	5.31302e+06	5.2068	2081.6	2015.73	81.9225	4.06416	65.8681	81.9225	124.373	3.16431
DYN2	P50570	VPVGDQPPDIEYQIK (heavy) 2+ -> y9+ [1]	E	4.71605e+08	4.11851e+07	8.73296	8321.08	7714.13	635.041	8.23218	606.954	635.041	104.627	7.29417
DYN2	P50570	VPVGDQPPDIEYQIK (heavy) 2+ -> y9+ [1]	F	2.12623e+09	2.17868e+08	10.2467	33333.3	33227.1	3359.35	10.1103	106.266	3359.35	3161.26	0.318798
FAK1	Q05397	NLLDVIDQAR (heavy) 2+ -> y7+ [1]	A	1.22277e+06	40204.1	3.28795	32.576	402.529	0.540916	0.134379	-369.953	0.540916	-0.146212	-1135.66
FAK1	Q05397	NLLDVIDQAR (heavy) 2+ -> y7+ [1]	B	6.61713e+06	1.04081e+06	15.729	130.221	475.106	14.0033	2.9474	-344.885	14.0033	-4.06027	-264.847
FAK1	Q05397	NLLDVIDQAR (heavy) 2+ -> y7+ [1]	C	2.63625e+07	3.49605e+06	13.2614	520.762	740.764	47.0366	6.34974	-220.002	47.0366	-21.38	-42.2463
FAK1	Q05397	NLLDVIDQAR (heavy) 2+ -> y7+ [1]	D	1.03059e+08	1.30788e+07	12.6906	2081.6	1772.66	175.965	9.92662	308.942	175.965	56.9573	14.8416
FAK1	Q05397	NLLDVIDQAR (heavy) 2+ -> y7+ [1]	E	544649920	5.06083e+07	9.29189	8321.08	7713.92	680.895	8.82683	607.16	680.895	112.144	7.29665
FAK1	Q05397	NLLDVIDQAR (heavy) 2+ -> y7+ [1]	F	2.44745e+09	2.04534e+08	8.35701	33333.3	33314.6	2751.84	8.26017	18.7382	2751.84	14685.7	0.0562147
FAK1	Q05397	TLLATVDETIPLLPASTHR (heavy) 3+ -> y9+ [1]	B	1.69529e+06	199962	11.7952	130.221	446.462	7.82706	1.75313	-316.241	7.82706	-2.47503	-242.85
FAK1	Q05397	TLLATVDETIPLLPASTHR (heavy) 3+ -> y9+ [1]	C	9.92395e+06	1.83336e+06	18.4741	520.762	768.553	71.7627	9.33738	-247.791	71.7627	-28.9609	-47.5825
FAK1	Q05397	TLLATVDETIPLLPASTHR (heavy) 3+ -> y9+ [1]	D	4.19834e+07	7.69776e+06	18.3352	2081.6	2023.45	301.311	14.891	58.1527	301.311	518.137	2.79366
FAK1	Q05397	TLLATVDETIPLLPASTHR (heavy) 3+ -> y9+ [1]	E	2.00085e+08	3.59957e+07	17.9903	8321.08	8211.94	1408.97	17.1576	109.141	1408.97	1290.96	1.31162
FAK1	Q05397	TLLATVDETIPLLPASTHR (heavy) 3+ -> y9+ [1]	F	8.3174e+08	1.10012e+08	13.2268	33333.3	32936.6	4306.17	13.0741	396.739	4306.17	1085.39	1.19022
FGR	P09769	AANILVGER (heavy) 2+ -> y5+ [1]	A	2.08717e+06	283204	13.5688	32.576	352.313	2.39831	0.680734	-319.737	2.39831	-0.75009	-981.51
FGR	P09769	AANILVGER (heavy) 2+ -> y5+ [1]	B	1.06576e+07	734990	6.89642	130.221	424.891	6.22425	1.46491	-294.67	6.22425	-2.11228	-226.285
FGR	P09769	AANILVGER (heavy) 2+ -> y5+ [1]	C	3.85697e+07	5.09029e+06	13.1977	520.762	661.264	43.1071	6.51889	-140.503	43.1071	-30.6806	-26.9802
FGR	P09769	AANILVGER (heavy) 2+ -> y5+ [1]	D	1.98397e+08	1.72988e+07	8.71929	2081.6	2014.76	146.495	7.27108	66.8364	146.495	219.184	3.21082
FGR	P09769	AANILVGER (heavy) 2+ -> y5+ [1]	E	8.49718e+08	8.15877e+07	9.60174	8321.08	7530.46	690.924	9.17506	790.62	690.924	87.3902	9.5014
FGR	P09769	AANILVGER (heavy) 2+ -> y5+ [1]	F	3908754176	2.04277e+08	5.22613	33333.3	33435.9	1729.91	5.17383	-102.547	1729.91	-1686.96	-0.30764
FHOD1	Q9Y613	GDGEPVSVVTVR (heavy) 2+ -> y8+ [1]	A	6.2523e+06	1.17996e+06	18.8724	32.576	180.919	4.22199	2.33363	-148.343	4.22199	-2.84609	-455.377
FHOD1	Q9Y613	GDGEPVSVVTVR (heavy) 2+ -> y8+ [1]	B	2.75507e+07	3.4479e+06	12.5148	130.221	257.127	12.3369	4.79798	-126.906	12.3369	-9.72126	-97.4547
FHOD1	Q9Y613	GDGEPVSVVTVR (heavy) 2+ -> y8+ [1]	C	1.11893e+08	2.66114e+07	23.7829	520.762	558.91	95.2179	17.0363	-38.1487	95.2179	-249.597	-7.32556
FHOD1	Q9Y613	GDGEPVSVVTVR (heavy) 2+ -> y8+ [1]	D	5.0965e+08	7.53467e+07	14.784	2081.6	1982.12	269.597	13.6015	99.4785	269.597	271.01	4.77895
FHOD1	Q9Y613	GDGEPVSVVTVR (heavy) 2+ -> y8+ [1]	E	2265458816	3.6036e+08	15.9067	8321.08	8264.56	1289.4	15.6015	56.5232	1289.4	2281.18	0.679278
FHOD1	Q9Y613	GDGEPVSVVTVR (heavy) 2+ -> y8+ [1]	F	9.22766e+09	7.37501e+08	7.99228	33333.3	33175.9	2638.84	7.95409	157.397	2638.84	1676.56	0.47219
FHOD1	Q9Y613	HLGTAGTDVDLR (heavy) 3+ -> y5+ [1]	B	585782	55223.6	9.42734	130.221	360.399	6.35565	1.76351	-230.178	6.35565	-2.76119	-176.76
FHOD1	Q9Y613	HLGTAGTDVDLR (heavy) 3+ -> y5+ [1]	C	3.45202e+06	337125	9.76602	520.762	690.272	38.7994	5.62089	-169.51	38.7994	-22.8892	-32.5504
FHOD1	Q9Y613	HLGTAGTDVDLR (heavy) 3+ -> y5+ [1]	D	16441938	2.30366e+06	14.0109	2081.6	2185.27	265.127	12.1324	-103.675	265.127	-255.73	-4.98053
FHOD1	Q9Y613	HLGTAGTDVDLR (heavy) 3+ -> y5+ [1]	E	6.51818e+07	2.09914e+06	3.22044	8321.08	7794.71	241.589	3.09939	526.368	241.589	45.8974	6.32571
FHOD1	Q9Y613	HLGTAGTDVDLR (heavy) 3+ -> y5+ [1]	F	2.87284e+08	1.78774e+07	6.2229	33333.3	33356.3	2057.5	6.16825	-23.0048	2057.5	-8943.79	-0.0690144
GCYA3	Q02108	TIAEQAVAAGVPVEVIK (heavy) 2+ -> y6+ [1]	B	1.72372e+06	85363.2	4.95227	130.221	702.251	3.65785	0.520876	-572.03	3.65785	-0.639451	-439.278
GCYA3	Q02108	TIAEQAVAAGVPVEVIK (heavy) 2+ -> y6+ [1]	C	7.57806e+06	730372	9.63799	520.762	953.112	31.2968	3.28364	-432.351	31.2968	-7.23876	-83.0228
GCYA3	Q02108	TIAEQAVAAGVPVEVIK (heavy) 2+ -> y6+ [1]	D	2.97321e+07	763378	2.56752	2081.6	1902.43	32.7111	1.71944	179.173	32.7111	18.2567	8.60749
GCYA3	Q02108	TIAEQAVAAGVPVEVIK (heavy) 2+ -> y6+ [1]	E	1.59476e+08	2.04325e+07	12.8123	8321.08	7462	875.542	11.7333	859.083	875.542	101.916	10.3242
GCYA3	Q02108	TIAEQAVAAGVPVEVIK (heavy) 2+ -> y6+ [1]	F	7.64024e+08	5.92327e+07	7.75273	33333.3	33367.2	2538.15	7.60673	-33.8749	2538.15	-7492.72	-0.101625
GDIB	P50395	DLGTESQIFISR (heavy) 2+ -> y7+ [1]	B	1.51481e+06	227814	15.0391	130.221	659.69	10.8411	1.64336	-529.469	10.8411	-2.04753	-406.594
GDIB	P50395	DLGTESQIFISR (heavy) 2+ -> y7+ [1]	C	7.38036e+06	432774	5.86386	520.762	938.816	20.5946	2.19368	-418.054	20.5946	-4.9263	-80.2775
GDIB	P50395	DLGTESQIFISR (heavy) 2+ -> y7+ [1]	D	2.67609e+07	2.41763e+06	9.03418	2081.6	1861.08	115.049	6.1818	220.514	115.049	52.1729	10.5935
GDIB	P50395	DLGTESQIFISR (heavy) 2+ -> y7+ [1]	E	1.44339e+08	1.45194e+07	10.0593	8321.08	7456.31	690.941	9.26652	864.771	690.941	79.8987	10.3925
GDIB	P50395	DLGTESQIFISR (heavy) 2+ -> y7+ [1]	F	6.91012e+08	2.79352e+07	4.04265	33333.3	33471.1	1329.37	3.97168	-137.762	1329.37	-964.974	-0.413286
GDIR1	P52565	AEEYEFLTPVEEAPK (heavy) 2+ -> y7+ [1]	B	3.11923e+06	26532.8	0.850619	130.221	620.858	0.86974	0.140087	-490.638	0.86974	-0.177267	-376.774
GDIR1	P52565	AEEYEFLTPVEEAPK (heavy) 2+ -> y7+ [1]	C	1.26802e+07	2.10967e+06	16.6375	520.762	934.266	69.1545	7.40202	-413.504	69.1545	-16.724	-79.4038
GDIR1	P52565	AEEYEFLTPVEEAPK (heavy) 2+ -> y7+ [1]	D	44656256	3.11446e+06	6.9743	2081.6	1982.43	102.092	5.14981	99.1639	102.092	102.952	4.76383
GDIR1	P52565	AEEYEFLTPVEEAPK (heavy) 2+ -> y7+ [1]	E	210649648	1.03831e+07	4.92907	8321.08	7423.67	340.356	4.58473	897.412	340.356	37.9263	10.7848
GDIR1	P52565	AEEYEFLTPVEEAPK (heavy) 2+ -> y7+ [1]	F	1003884352	6.46137e+07	6.43637	33333.3	33425.8	2118.03	6.3365	-92.4343	2118.03	-2291.39	-0.277303
GDS1	P52306	SVAQQASLTEQR (heavy) 2+ -> y7+ [1]	A	1.11944e+06	121330	10.8384	32.576	226.168	2.22052	0.9818	-193.592	2.22052	-1.14701	-594.279
GDS1	P52306	SVAQQASLTEQR (heavy) 2+ -> y7+ [1]	B	5.06043e+06	663326	13.1081	130.221	298.294	12.1398	4.06975	-168.073	12.1398	-7.22294	-129.068
GDS1	P52306	SVAQQASLTEQR (heavy) 2+ -> y7+ [1]	C	21400958	1.51335e+06	7.07139	520.762	597.35	27.6965	4.63656	-76.5881	27.6965	-36.1629	-14.7069
GDS1	P52306	SVAQQASLTEQR (heavy) 2+ -> y7+ [1]	D	92222976	1.1525e+07	12.4969	2081.6	1893.5	210.924	11.1394	188.102	210.924	112.133	9.03641
GDS1	P52306	SVAQQASLTEQR (heavy) 2+ -> y7+ [1]	E	4.38696e+08	5.6421e+07	12.8611	8321.08	8234.47	1032.59	12.5398	86.6123	1032.59	1192.2	1.04088
GDS1	P52306	SVAQQASLTEQR (heavy) 2+ -> y7+ [1]	F	1801172864	1.58549e+08	8.80256	33333.3	33169.8	2901.68	8.74797	163.54	2901.68	1774.3	0.490619
GNA13	Q14344	IIHGQDFDQR (heavy) 2+ -> y8++ [1]	B	1805334	507032	28.0852	130.221	1369.85	21.899	1.59864	-1239.63	21.899	-1.76658	-951.943
GNA13	Q14344	IIHGQDFDQR (heavy) 2+ -> y8++ [1]	C	8.68631e+06	1.68771e+06	19.4296	520.762	1667.04	72.8931	4.3726	-1146.28	72.8931	-6.35911	-220.116
GNA13	Q14344	IIHGQDFDQR (heavy) 2+ -> y8++ [1]	D	3.10694e+07	8.69052e+06	27.9713	2081.6	2633.78	375.348	14.2513	-552.179	375.348	-67.9758	-26.5267
GNA13	Q14344	IIHGQDFDQR (heavy) 2+ -> y8++ [1]	E	1.18987e+08	9.50222e+06	7.9859	8321.08	6431	410.405	6.38167	1890.09	410.405	21.7136	22.7144
GNA13	Q14344	IIHGQDFDQR (heavy) 2+ -> y8++ [1]	F	717599744	1.80944e+08	25.2152	33333.3	32285.3	7815.05	24.2062	1048	7815.05	745.713	3.14399
GNAI2	P04899	YDEAASYIQSK (heavy) 2+ -> y7+ [1]	A	381222	64667.6	16.9632	32.576	369.576	2.12783	0.575748	-337	2.12783	-0.631402	-1034.51
GNAI2	P04899	YDEAASYIQSK (heavy) 2+ -> y7+ [1]	B	2.63329e+06	360724	13.6986	130.221	443.678	11.8693	2.6752	-313.458	11.8693	-3.78656	-240.713
GNAI2	P04899	YDEAASYIQSK (heavy) 2+ -> y7+ [1]	C	10662979	1.64251e+06	15.4038	520.762	707.888	54.0452	7.63471	-187.126	54.0452	-28.8817	-35.9332
GNAI2	P04899	YDEAASYIQSK (heavy) 2+ -> y7+ [1]	D	51422204	5.63921e+06	10.9665	2081.6	2049.03	185.553	9.05564	32.5662	185.553	569.771	1.56448
GNAI2	P04899	YDEAASYIQSK (heavy) 2+ -> y7+ [1]	E	2.18076e+08	2.57596e+07	11.8122	8321.08	7532.63	847.596	11.2523	788.454	847.596	107.501	9.47538
GNAI2	P04899	YDEAASYIQSK (heavy) 2+ -> y7+ [1]	F	1001691776	8.85353e+07	8.83857	33333.3	33316.8	2913.17	8.74386	16.5646	2913.17	17586.8	0.0496937
GNAQ	P50148	VSAFENPYVDAIK (heavy) 2+ -> y7+ [1]	B	5.18404e+06	834305	16.0937	130.221	589.763	13.9591	2.36691	-459.542	13.9591	-3.03762	-352.895
GNAQ	P50148	VSAFENPYVDAIK (heavy) 2+ -> y7+ [1]	C	2.2868e+07	5.00833e+06	21.9011	520.762	885.641	83.7966	9.46169	-364.879	83.7966	-22.9656	-70.0664
GNAQ	P50148	VSAFENPYVDAIK (heavy) 2+ -> y7+ [1]	D	8.62273e+07	1.77383e+07	20.5716	2081.6	1945.73	296.787	15.2532	135.866	296.787	218.442	6.52698
GNAQ	P50148	VSAFENPYVDAIK (heavy) 2+ -> y7+ [1]	E	437728192	6.25619e+07	14.2924	8321.08	7826.85	1046.75	13.3738	494.233	1046.75	211.793	5.93952
GNAQ	P50148	VSAFENPYVDAIK (heavy) 2+ -> y7+ [1]	F	1.95058e+09	2.21836e+08	11.3728	33333.3	33139	3711.63	11.2002	194.323	3711.63	1910.03	0.582968
GNAQ	P50148	YYLNDLDR (heavy) 2+ -> y6+ [1]	B	6.12683e+06	254638	4.15611	130.221	779.122	3.9445	0.506275	-648.902	3.9445	-0.607874	-498.309
GNAQ	P50148	YYLNDLDR (heavy) 2+ -> y6+ [1]	C	2.52174e+07	6.26427e+06	24.841	520.762	1074.85	97.0375	9.02802	-554.086	97.0375	-17.5131	-106.399
GNAQ	P50148	YYLNDLDR (heavy) 2+ -> y6+ [1]	D	9.54555e+07	1.03345e+07	10.8266	2081.6	2162.88	160.089	7.40164	-81.2803	160.089	-196.959	-3.9047
GNAQ	P50148	YYLNDLDR (heavy) 2+ -> y6+ [1]	E	4.03388e+08	4.53093e+07	11.2322	8321.08	6932.94	701.87	10.1237	1388.14	701.87	50.5618	16.6822
GNAQ	P50148	YYLNDLDR (heavy) 2+ -> y6+ [1]	F	2.11437e+09	1.68127e+08	7.9516	33333.3	33437.2	2604.39	7.78889	-103.875	2604.39	-2507.23	-0.311626
GNAZ	P19086	IAAADYIPTVEDILR (heavy) 2+ -> y8+ [1]	B	4.51321e+06	243617	5.39787	130.221	609.866	4.48328	0.735126	-479.645	4.48328	-0.934708	-368.333
GNAZ	P19086	IAAADYIPTVEDILR (heavy) 2+ -> y8+ [1]	C	19454474	1.14703e+06	5.89597	520.762	884.83	21.1088	2.38563	-364.068	21.1088	-5.79803	-69.9108
GNAZ	P19086	IAAADYIPTVEDILR (heavy) 2+ -> y8+ [1]	D	8.19403e+07	6.17034e+06	7.53029	2081.6	2034.76	113.553	5.58066	46.8416	113.553	242.419	2.25027
GNAZ	P19086	IAAADYIPTVEDILR (heavy) 2+ -> y8+ [1]	E	3.94571e+08	4.01695e+07	10.1806	8321.08	7788.09	739.239	9.49191	532.99	739.239	138.697	6.40529
GNAZ	P19086	IAAADYIPTVEDILR (heavy) 2+ -> y8+ [1]	F	1768333952	2.30395e+08	13.0289	33333.3	33069.5	4239.96	12.8214	263.883	4239.96	1606.76	0.791648
GP1BA	P07359	GQDLLSTVSIR (heavy) 2+ -> y6+ [1]	A	1.7924e+06	295183	16.4686	32.576	516.032	2.64227	0.512036	-483.456	2.64227	-0.546537	-1484.09
GP1BA	P07359	GQDLLSTVSIR (heavy) 2+ -> y6+ [1]	B	9.10416e+06	1.52534e+06	16.7543	130.221	581.482	13.6537	2.34809	-451.261	13.6537	-3.02568	-346.536
GP1BA	P07359	GQDLLSTVSIR (heavy) 2+ -> y6+ [1]	C	40407242	8.27446e+06	20.4777	520.762	861.684	74.0671	8.59561	-340.923	74.0671	-21.7255	-65.4661
GP1BA	P07359	GQDLLSTVSIR (heavy) 2+ -> y6+ [1]	D	1.59736e+08	2.25979e+07	14.147	2081.6	1929.83	202.28	10.4818	151.771	202.28	133.279	7.2911
GP1BA	P07359	GQDLLSTVSIR (heavy) 2+ -> y6+ [1]	E	7.89244e+08	1.41646e+08	17.9471	8321.08	7564.74	1267.92	16.7609	756.346	1267.92	167.637	9.08951
GP1BA	P07359	GQDLLSTVSIR (heavy) 2+ -> y6+ [1]	F	3.62695e+09	5.51072e+08	15.1938	33333.3	32965.8	4932.8	14.9634	367.522	4932.8	1342.18	1.10257
GP1BA	P07359	LTSLPLGALR (heavy) 2+ -> y6+ [1]	A	5.07099e+06	537420	10.5979	32.576	384.481	2.1242	0.552487	-351.905	2.1242	-0.603631	-1080.26
GP1BA	P07359	LTSLPLGALR (heavy) 2+ -> y6+ [1]	B	2.30236e+07	4.228e+06	18.3638	130.221	455.44	16.7116	3.66933	-325.22	16.7116	-5.13856	-249.745
GP1BA	P07359	LTSLPLGALR (heavy) 2+ -> y6+ [1]	C	95149080	1.08448e+07	11.3977	520.762	740.523	42.865	5.78847	-219.762	42.865	-19.5052	-42.2
GP1BA	P07359	LTSLPLGALR (heavy) 2+ -> y6+ [1]	D	376875840	4.1639e+07	11.0485	2081.6	1854.08	164.582	8.87677	227.523	164.582	72.3366	10.9302
GP1BA	P07359	LTSLPLGALR (heavy) 2+ -> y6+ [1]	E	1.84186e+09	1.73465e+08	9.41794	8321.08	7644.57	685.639	8.96897	676.515	685.639	101.349	8.13013
GP1BA	P07359	LTSLPLGALR (heavy) 2+ -> y6+ [1]	F	8342878208	6.62839e+08	7.94497	33333.3	33340.5	2619.94	7.85812	-7.15137	2619.94	-36635.4	-0.0214541
GP1BB	P13224	LSLTDPLVAER (heavy) 2+ -> y6+ [1]	A	3336481	391241	11.7262	32.576	364.74	2.22042	0.608767	-332.164	2.22042	-0.66847	-1019.66
GP1BB	P13224	LSLTDPLVAER (heavy) 2+ -> y6+ [1]	B	1.6655e+07	2.11032e+06	12.6707	130.221	440.327	11.9767	2.71996	-310.106	11.9767	-3.86213	-238.139
GP1BB	P13224	LSLTDPLVAER (heavy) 2+ -> y6+ [1]	C	7.07147e+07	1.38123e+07	19.5324	520.762	747.133	78.3892	10.492	-226.371	78.3892	-34.6286	-43.4692
GP1BB	P13224	LSLTDPLVAER (heavy) 2+ -> y6+ [1]	D	2.70376e+08	3.84225e+07	14.2108	2081.6	1880.27	218.06	11.5973	201.325	218.06	108.313	9.67164
GP1BB	P13224	LSLTDPLVAER (heavy) 2+ -> y6+ [1]	E	1.35709e+09	1.83313e+08	13.5078	8321.08	8047.73	1040.36	12.9274	273.348	1040.36	380.599	3.28501
GP1BB	P13224	LSLTDPLVAER (heavy) 2+ -> y6+ [1]	F	5743033856	8.1809e+08	14.2449	33333.3	32939.4	4642.92	14.0954	393.969	4642.92	1178.5	1.18191
GPV	P40197	ITHLPGALLDK (heavy) 3+ -> b3+ [1]	A	965962	151951	15.7306	32.576	441.079	2.86266	0.649012	-408.503	2.86266	-0.700768	-1254
GPV	P40197	ITHLPGALLDK (heavy) 3+ -> b3+ [1]	B	4.58153e+06	442014	9.64773	130.221	509.194	8.32724	1.63538	-378.973	8.32724	-2.19732	-291.024
GPV	P40197	ITHLPGALLDK (heavy) 3+ -> b3+ [1]	C	1.87902e+07	3.80309e+06	20.2397	520.762	776.876	71.6477	9.22254	-256.114	71.6477	-27.9749	-49.1807
GPV	P40197	ITHLPGALLDK (heavy) 3+ -> b3+ [1]	D	81681456	5.30963e+06	6.50041	2081.6	1961.7	100.03	5.09913	119.895	100.03	83.4309	5.75977
GPV	P40197	ITHLPGALLDK (heavy) 3+ -> b3+ [1]	E	359243552	2.20326e+07	6.13306	8321.08	7190.78	415.08	5.77238	1130.3	415.08	36.723	13.5836
GPV	P40197	ITHLPGALLDK (heavy) 3+ -> b3+ [1]	F	1.75787e+09	5.57845e+07	3.17342	33333.3	33539.9	1050.94	3.1334	-206.604	1050.94	-508.674	-0.619812
GRB2	P62993	FNSLNELVDYHR (heavy) 3+ -> y5+ [1]	B	2.35098e+06	541613	23.0377	130.221	363.494	26.5847	7.31366	-233.273	26.5847	-11.3964	-179.137
GRB2	P62993	FNSLNELVDYHR (heavy) 3+ -> y5+ [1]	C	9.75928e+06	1.73453e+06	17.7731	520.762	727.125	85.1383	11.7089	-206.363	85.1383	-41.2565	-39.6272
GRB2	P62993	FNSLNELVDYHR (heavy) 3+ -> y5+ [1]	D	3.63742e+07	1.17484e+06	3.22988	2081.6	2033.5	57.6664	2.83582	48.1011	57.6664	119.886	2.31078
GRB2	P62993	FNSLNELVDYHR (heavy) 3+ -> y5+ [1]	E	1.58826e+08	1.21468e+07	7.64789	8321.08	8043.96	596.219	7.41201	277.123	596.219	215.146	3.33037
GRB2	P62993	FNSLNELVDYHR (heavy) 3+ -> y5+ [1]	F	6.71718e+08	5.93009e+07	8.82824	33333.3	33218.9	2910.74	8.76231	114.413	2910.74	2544.08	0.343238
GRK5	P34947	DLKPENILLDDYGHIR (heavy) 3+ -> y8+ [1]	B	1.24222e+06	163211	13.1387	130.221	529.448	11.1182	2.09995	-399.228	11.1182	-2.78492	-306.578
GRK5	P34947	DLKPENILLDDYGHIR (heavy) 3+ -> y8+ [1]	C	5.5529e+06	819087	14.7506	520.762	823.097	55.7972	6.77894	-302.336	55.7972	-18.4554	-58.0564
GRK5	P34947	DLKPENILLDDYGHIR (heavy) 3+ -> y8+ [1]	D	2.22283e+07	2.01803e+06	9.07866	2081.6	1959.05	137.471	7.01723	122.551	137.471	112.174	5.88735
GRK5	P34947	DLKPENILLDDYGHIR (heavy) 3+ -> y8+ [1]	E	114387328	1.58595e+07	13.8647	8321.08	8237.04	1080.37	13.116	84.0465	1080.37	1285.44	1.01004
GRK5	P34947	DLKPENILLDDYGHIR (heavy) 3+ -> y8+ [1]	F	4.75528e+08	7.17651e+07	15.0917	33333.3	32838.4	4888.73	14.8873	494.966	4888.73	987.691	1.4849
GRK6	P43250	DLFQELTR (heavy) 2+ -> y6+ [1]	A	2.29255e+06	265003	11.5594	32.576	562.21	2.57294	0.457647	-529.634	2.57294	-0.485795	-1625.84
GRK6	P43250	DLFQELTR (heavy) 2+ -> y6+ [1]	B	10303877	599178	5.81508	130.221	639.993	5.81747	0.908989	-509.772	5.81747	-1.14119	-391.468
GRK6	P43250	DLFQELTR (heavy) 2+ -> y6+ [1]	C	43160676	4.16445e+06	9.64871	520.762	959.002	40.433	4.21615	-438.241	40.433	-9.2262	-84.1538
GRK6	P43250	DLFQELTR (heavy) 2+ -> y6+ [1]	D	152331968	6.20531e+06	4.07354	2081.6	2018.95	60.2478	2.98411	62.6438	60.2478	96.1752	3.00941
GRK6	P43250	DLFQELTR (heavy) 2+ -> y6+ [1]	E	7.1752e+08	7.68253e+07	10.7071	8321.08	7506.41	745.903	9.93687	814.669	745.903	91.559	9.79042
GRK6	P43250	DLFQELTR (heavy) 2+ -> y6+ [1]	F	3.31577e+09	6.24048e+08	18.8206	33333.3	32733	6058.93	18.5102	600.335	6058.93	1009.26	1.801
GRK6	P43250	ISDLGLAVHVPEGQTIK (heavy) 3+ -> y7+ [1]	B	3.285e+06	509548	15.5113	130.221	648.133	14.3644	2.21627	-517.912	14.3644	-2.77352	-397.719
GRK6	P43250	ISDLGLAVHVPEGQTIK (heavy) 3+ -> y7+ [1]	C	14023026	1.87872e+06	13.3974	520.762	950.843	52.962	5.57	-430.081	52.962	-12.3144	-82.587
GRK6	P43250	ISDLGLAVHVPEGQTIK (heavy) 3+ -> y7+ [1]	D	51698552	8.09307e+06	15.6543	2081.6	2012.93	228.147	11.3341	68.6645	228.147	332.264	3.29864
GRK6	P43250	ISDLGLAVHVPEGQTIK (heavy) 3+ -> y7+ [1]	E	258976560	2.51929e+07	9.72786	8321.08	7856.2	710.199	9.03998	464.881	710.199	152.77	5.58679
GRK6	P43250	ISDLGLAVHVPEGQTIK (heavy) 3+ -> y7+ [1]	F	1148024320	1.75489e+08	15.2862	33333.3	32918.9	4947.12	15.0282	414.448	4947.12	1193.67	1.24334
GRP2	Q7LDG7	LDQALVVEHIEK (heavy) 3+ -> y6+ [1]	B	4.30924e+06	601748	13.9641	130.221	510.358	12.4315	2.43583	-380.138	12.4315	-3.27026	-291.918
GRP2	Q7LDG7	LDQALVVEHIEK (heavy) 3+ -> y6+ [1]	C	1.84138e+07	4.65225e+06	25.265	520.762	801.744	96.1107	11.9877	-280.983	96.1107	-34.2052	-53.9561
GRP2	Q7LDG7	LDQALVVEHIEK (heavy) 3+ -> y6+ [1]	D	7.57278e+07	3.01092e+06	3.97598	2081.6	1985.79	62.2024	3.13238	95.8071	62.2024	64.9247	4.60257
GRP2	Q7LDG7	LDQALVVEHIEK (heavy) 3+ -> y6+ [1]	E	3.48313e+08	2.85295e+07	8.19076	8321.08	7617.11	589.389	7.73769	703.968	589.389	83.7239	8.46005
GRP2	Q7LDG7	LDQALVVEHIEK (heavy) 3+ -> y6+ [1]	F	1599821568	2.97431e+07	1.85915	33333.3	33472	614.461	1.83575	-138.654	614.461	-443.161	-0.415963
HPS1	Q92902	HVIQAVNTSPER (heavy) 2+ -> y10+ [1]	A	1.65623e+06	303567	18.3288	32.576	786.63	3.46791	0.440856	-754.054	3.46791	-0.459902	-2314.75
HPS1	Q92902	HVIQAVNTSPER (heavy) 2+ -> y10+ [1]	B	7108049	846017	11.9022	130.221	848.911	9.66476	1.13849	-718.69	9.66476	-1.34477	-551.902
HPS1	Q92902	HVIQAVNTSPER (heavy) 2+ -> y10+ [1]	C	3.19991e+07	2.78785e+06	8.71227	520.762	1133.26	31.8479	2.81029	-612.5	31.8479	-5.19966	-117.616
HPS1	Q92902	HVIQAVNTSPER (heavy) 2+ -> y10+ [1]	D	136752128	3.54877e+07	25.9504	2081.6	2329.94	405.406	17.3998	-248.345	405.406	-163.243	-11.9305
HPS1	Q92902	HVIQAVNTSPER (heavy) 2+ -> y10+ [1]	E	5.18541e+08	3.04616e+07	5.87448	8321.08	6691.44	347.989	5.2005	1629.64	347.989	21.3537	19.5845
HPS1	Q92902	HVIQAVNTSPER (heavy) 2+ -> y10+ [1]	F	2.78905e+09	5.98907e+08	21.4735	33333.3	32629.4	6841.82	20.9683	703.948	6841.82	971.921	2.11184
ITA2	P17301	AIASIPTER (heavy) 2+ -> y7+ [1]	B	1.75206e+07	1.01846e+06	5.81292	130.221	437.861	6.62586	1.51323	-307.64	6.62586	-2.15377	-236.245
ITA2	P17301	AIASIPTER (heavy) 2+ -> y7+ [1]	C	6.2629e+07	4.66278e+06	7.44507	520.762	731.326	30.3349	4.14794	-210.564	30.3349	-14.4065	-40.4338
ITA2	P17301	AIASIPTER (heavy) 2+ -> y7+ [1]	D	2.7154e+08	1.68268e+07	6.19682	2081.6	2090.45	109.471	5.23674	-8.85171	109.471	-1236.73	-0.425236
ITA2	P17301	AIASIPTER (heavy) 2+ -> y7+ [1]	E	1133861568	1.69907e+08	14.9848	8321.08	7700.51	1105.38	14.3546	620.569	1105.38	178.123	7.45779
ITA2	P17301	AIASIPTER (heavy) 2+ -> y7+ [1]	F	5088251392	1.36072e+08	2.67425	33333.3	33426.8	885.255	2.64834	-93.513	885.255	-946.665	-0.280539
ITA2	P17301	ILGSDGAFR (heavy) 2+ -> y7+ [1]	B	1.45923e+07	1.12799e+06	7.73003	130.221	635.093	7.26124	1.14334	-504.872	7.26124	-1.43823	-387.705
ITA2	P17301	ILGSDGAFR (heavy) 2+ -> y7+ [1]	C	5.69691e+07	1.079e+07	18.9401	520.762	907.887	69.4591	7.65063	-387.126	69.4591	-17.9423	-74.3383
ITA2	P17301	ILGSDGAFR (heavy) 2+ -> y7+ [1]	D	2.56558e+08	3.7992e+07	14.8083	2081.6	2192.71	244.568	11.1537	-111.113	244.568	-220.106	-5.33789
ITA2	P17301	ILGSDGAFR (heavy) 2+ -> y7+ [1]	E	1.08312e+09	1.84838e+08	17.0654	8321.08	7513.56	1189.87	15.8362	807.523	1189.87	147.348	9.70454
ITA2	P17301	ILGSDGAFR (heavy) 2+ -> y7+ [1]	F	5.06367e+09	6.20771e+08	12.2593	33333.3	33137.7	3996.12	12.0591	195.588	3996.12	2043.13	0.586763
ITA2	P17301	TQVGLIQYANNPR (heavy) 2+ -> y7+ [1]	B	3.3983e+06	777235	22.8713	130.221	905.998	16.4331	1.81381	-775.777	16.4331	-2.11828	-595.74
ITA2	P17301	TQVGLIQYANNPR (heavy) 2+ -> y7+ [1]	C	15110101	2.94042e+06	19.46	520.762	1153.62	62.1694	5.38907	-632.859	62.1694	-9.82359	-121.526
ITA2	P17301	TQVGLIQYANNPR (heavy) 2+ -> y7+ [1]	D	66911520	9.70051e+06	14.4975	2081.6	2248.86	205.098	9.12009	-167.259	205.098	-122.623	-8.03514
ITA2	P17301	TQVGLIQYANNPR (heavy) 2+ -> y7+ [1]	E	299873552	3.70252e+07	12.347	8321.08	7174.38	782.825	10.9114	1146.71	782.825	68.2673	13.7807
ITA2	P17301	TQVGLIQYANNPR (heavy) 2+ -> y7+ [1]	F	1.51681e+09	2.59707e+08	17.1219	33333.3	32904.1	5490.98	16.6878	429.189	5490.98	1279.39	1.28757
ITA2B	P08514	IVLLDVPVR (heavy) 2+ -> y7+ [1]	A	2.3683e+06	407303	17.1981	32.576	639.158	3.03087	0.474198	-606.582	3.03087	-0.499664	-1862.05
ITA2B	P08514	IVLLDVPVR (heavy) 2+ -> y7+ [1]	B	10988133	1.79559e+06	16.3412	130.221	703.301	13.3616	1.89984	-573.08	13.3616	-2.33154	-440.084
ITA2B	P08514	IVLLDVPVR (heavy) 2+ -> y7+ [1]	C	4.43549e+07	1.92768e+06	4.34605	520.762	951.594	14.3445	1.50742	-430.832	14.3445	-3.32949	-82.7311
ITA2B	P08514	IVLLDVPVR (heavy) 2+ -> y7+ [1]	D	1.67998e+08	2.64059e+07	15.7181	2081.6	1871.66	196.495	10.4984	209.941	196.495	93.5952	10.0856
ITA2B	P08514	IVLLDVPVR (heavy) 2+ -> y7+ [1]	E	8.17243e+08	1.12689e+08	13.7889	8321.08	6702.9	838.555	12.5103	1618.18	838.555	51.8208	19.4468
ITA2B	P08514	IVLLDVPVR (heavy) 2+ -> y7+ [1]	F	4.42522e+09	2.46458e+08	5.56941	33333.3	33551	1833.98	5.46624	-217.628	1833.98	-842.712	-0.652884
ITA5	P08648	LLESSLSSSEGEEPVEYK (heavy) 2+ -> y5+ [1]	B	1.80166e+06	551010	30.5835	130.221	642.964	23.9466	3.7244	-512.744	23.9466	-4.67028	-393.75
ITA5	P08648	LLESSLSSSEGEEPVEYK (heavy) 2+ -> y5+ [1]	C	8.64581e+06	1.58588e+06	18.3428	520.762	940.407	68.9215	7.3289	-419.646	68.9215	-16.4237	-80.583
ITA5	P08648	LLESSLSSSEGEEPVEYK (heavy) 2+ -> y5+ [1]	D	33489692	2.08762e+06	6.23361	2081.6	2020.11	90.7266	4.49118	61.4908	90.7266	147.545	2.95402
ITA5	P08648	LLESSLSSSEGEEPVEYK (heavy) 2+ -> y5+ [1]	E	161346848	2.04485e+07	12.6736	8321.08	7576.7	888.68	11.7291	744.377	888.68	119.386	8.94568
ITA5	P08648	LLESSLSSSEGEEPVEYK (heavy) 2+ -> y5+ [1]	F	751094976	8.31501e+07	11.0705	33333.3	33206.8	3613.65	10.8823	126.521	3613.65	2856.16	0.379564
ITA5	P08648	VTAPPEAEYSGLVR (heavy) 2+ -> y11++ [1]	A	8.45092e+06	942397	11.1514	32.576	327.273	2.59055	0.791556	-294.697	2.59055	-0.879055	-904.644
ITA5	P08648	VTAPPEAEYSGLVR (heavy) 2+ -> y11++ [1]	B	3.64333e+07	3.23555e+06	8.88073	130.221	404.193	8.89415	2.20047	-273.973	8.89415	-3.24637	-210.391
ITA5	P08648	VTAPPEAEYSGLVR (heavy) 2+ -> y11++ [1]	C	146602936	1.94311e+07	13.2542	520.762	707.037	53.4139	7.55461	-186.275	53.4139	-28.6747	-35.7698
ITA5	P08648	VTAPPEAEYSGLVR (heavy) 2+ -> y11++ [1]	D	5.88331e+08	2.95438e+07	5.02163	2081.6	1921.3	81.2127	4.22697	160.3	81.2127	50.6629	7.70082
ITA5	P08648	VTAPPEAEYSGLVR (heavy) 2+ -> y11++ [1]	E	2682643968	2.16476e+08	8.0695	8321.08	7678.33	595.068	7.74997	642.752	595.068	92.5813	7.72438
ITA5	P08648	VTAPPEAEYSGLVR (heavy) 2+ -> y11++ [1]	F	12033010688	7.78874e+08	6.47281	33333.3	33381.4	2141.04	6.41386	-48.1076	2141.04	-4450.52	-0.144323
ITB1	P05556	GEVFNELVGK (heavy) 2+ -> y7+ [1]	B	4.78577e+06	584383	12.2108	130.221	579.055	10.5446	1.82101	-448.834	10.5446	-2.34934	-344.672
ITB1	P05556	GEVFNELVGK (heavy) 2+ -> y7+ [1]	C	2.1927e+07	3.39646e+06	15.4898	520.762	888.353	61.2859	6.89882	-367.592	61.2859	-16.6723	-70.5873
ITB1	P05556	GEVFNELVGK (heavy) 2+ -> y7+ [1]	D	8.39235e+07	5.97085e+06	7.11463	2081.6	2007.02	107.738	5.36807	74.5774	107.738	144.465	3.5827
ITB1	P05556	GEVFNELVGK (heavy) 2+ -> y7+ [1]	E	3.97755e+08	7.14707e+07	17.9685	8321.08	7669.81	1289.62	16.8143	651.272	1289.62	198.016	7.82677
ITB1	P05556	GEVFNELVGK (heavy) 2+ -> y7+ [1]	F	1.815e+09	1.72386e+08	9.49782	33333.3	33242.8	3110.54	9.35705	90.5769	3110.54	3434.15	0.271731
ITB1	P05556	IGFGSFVEK (heavy) 2+ -> y6+ [1]	C	6462213	353919	5.47675	520.762	1237.72	15.0683	1.21742	-716.961	15.0683	-2.10169	-137.675
ITB1	P05556	IGFGSFVEK (heavy) 2+ -> y6+ [1]	D	3.10166e+07	3.39608e+06	10.9493	2081.6	2283.14	144.59	6.33295	-201.536	144.59	-71.7438	-9.68181
ITB1	P05556	IGFGSFVEK (heavy) 2+ -> y6+ [1]	E	152884824	2.28079e+07	14.9183	8321.08	7471.74	971.057	12.9964	849.346	971.057	114.33	10.2072
ITB1	P05556	IGFGSFVEK (heavy) 2+ -> y6+ [1]	F	7.5869e+08	7.42156e+07	9.78207	33333.3	33264.2	3159.77	9.499	69.1507	3159.77	4569.39	0.207452
ITB3	P05106	HVLTLTDQVTR (heavy) 3+ -> y4+ [1]	B	610526	120540	19.7436	130.221	656.264	13.0579	1.98974	-526.043	13.0579	-2.4823	-403.963
ITB3	P05106	HVLTLTDQVTR (heavy) 3+ -> y4+ [1]	C	3.02895e+06	528069	17.434	520.762	918.25	57.2052	6.2298	-397.488	57.2052	-14.3917	-76.3282
ITB3	P05106	HVLTLTDQVTR (heavy) 3+ -> y4+ [1]	D	1.46747e+07	1.36238e+06	9.28389	2081.6	2179.82	147.585	6.77053	-98.2199	147.585	-150.26	-4.71848
ITB3	P05106	HVLTLTDQVTR (heavy) 3+ -> y4+ [1]	E	6.02502e+07	2.37343e+06	3.93929	8321.08	7116.97	257.111	3.61265	1204.11	257.111	21.3528	14.4706
ITB3	P05106	HVLTLTDQVTR (heavy) 3+ -> y4+ [1]	F	3.0394e+08	1.37192e+07	4.51377	33333.3	33515.7	1486.18	4.43429	-182.36	1486.18	-814.973	-0.54708
ITPR1	Q14643	DLDFANDASK (heavy) 2+ -> y8+ [1]	B	4.55187e+06	846042	18.5867	130.221	660.794	15.5389	2.35155	-530.573	15.5389	-2.9287	-407.441
ITPR1	Q14643	DLDFANDASK (heavy) 2+ -> y8+ [1]	C	1.68982e+07	3.49946e+06	20.709	520.762	887.555	64.2732	7.24161	-366.793	64.2732	-17.523	-70.4339
ITPR1	Q14643	DLDFANDASK (heavy) 2+ -> y8+ [1]	D	86859744	8.38818e+06	9.65715	2081.6	2172.51	154.062	7.09144	-90.9103	154.062	-169.466	-4.36733
ITPR1	Q14643	DLDFANDASK (heavy) 2+ -> y8+ [1]	E	369824000	5.81056e+07	15.7117	8321.08	7369.6	1067.2	14.4811	951.483	1067.2	112.162	11.4346
ITPR1	Q14643	DLDFANDASK (heavy) 2+ -> y8+ [1]	F	1781459840	1.71124e+08	9.6058	33333.3	33296.5	3142.96	9.43929	36.7926	3142.96	8542.36	0.110378
ITPR1	Q14643	HTAQIEIVR (heavy) 2+ -> y7+ [1]	B	3.4039e+06	776898	22.8238	130.221	573.658	18.5758	3.23813	-443.437	18.5758	-4.18905	-340.528
ITPR1	Q14643	HTAQIEIVR (heavy) 2+ -> y7+ [1]	C	14931553	2.82971e+06	18.9512	520.762	849.287	67.659	7.96656	-328.525	67.659	-20.5948	-63.0855
ITPR1	Q14643	HTAQIEIVR (heavy) 2+ -> y7+ [1]	D	6.22897e+07	1.03856e+07	16.673	2081.6	1981.63	248.321	12.5312	99.9688	248.321	248.399	4.8025
ITPR1	Q14643	HTAQIEIVR (heavy) 2+ -> y7+ [1]	E	3.01226e+08	6.23161e+07	20.6875	8321.08	7694.66	1489.99	19.364	626.426	1489.99	237.856	7.52818
ITPR1	Q14643	HTAQIEIVR (heavy) 2+ -> y7+ [1]	F	1.37161e+09	1.08385e+08	7.90201	33333.3	33287.8	2591.5	7.78515	45.5682	2591.5	5687.08	0.136705
KAP0	P10644	VSILESLDK (heavy) 2+ -> y6+ [1]	A	1.41056e+06	386708	27.4152	32.576	472.701	5.04742	1.06778	-440.125	5.04742	-1.14681	-1351.07
KAP0	P10644	VSILESLDK (heavy) 2+ -> y6+ [1]	B	6.63204e+06	949046	14.31	130.221	540.853	12.3872	2.29031	-410.633	12.3872	-3.01662	-315.336
KAP0	P10644	VSILESLDK (heavy) 2+ -> y6+ [1]	C	28676720	6.01675e+06	20.9813	520.762	828.587	78.5323	9.47786	-307.825	78.5323	-25.512	-59.1106
KAP0	P10644	VSILESLDK (heavy) 2+ -> y6+ [1]	D	116756936	5.13267e+06	4.39603	2081.6	1978.24	66.9931	3.38651	103.363	66.9931	64.8131	4.96558
KAP0	P10644	VSILESLDK (heavy) 2+ -> y6+ [1]	E	5.35279e+08	9.24288e+07	17.2674	8321.08	7440.9	1206.41	16.2132	880.18	1206.41	137.064	10.5777
KAP0	P10644	VSILESLDK (heavy) 2+ -> y6+ [1]	F	2.50561e+09	3.09724e+08	12.3612	33333.3	33158.3	4042.61	12.1919	175.04	4042.61	2309.53	0.525121
KAP2	P13861	APASVLPAATPR (heavy) 2+ -> y6+ [1]	A	4.66541e+06	981102	21.0292	32.576	321.63	4.14966	1.2902	-289.054	4.14966	-1.4356	-887.322
KAP2	P13861	APASVLPAATPR (heavy) 2+ -> y6+ [1]	B	2.02147e+07	2.25926e+06	11.1763	130.221	387.397	9.55576	2.46666	-257.176	9.55576	-3.71565	-197.493
KAP2	P13861	APASVLPAATPR (heavy) 2+ -> y6+ [1]	C	8.16913e+07	1.36248e+07	16.6784	520.762	647.418	57.6273	8.9011	-126.657	57.6273	-45.4989	-24.3214
KAP2	P13861	APASVLPAATPR (heavy) 2+ -> y6+ [1]	D	3.65599e+08	6.42926e+07	17.5855	2081.6	1848.23	271.932	14.7131	233.364	271.932	116.527	11.2108
KAP2	P13861	APASVLPAATPR (heavy) 2+ -> y6+ [1]	E	1.79002e+09	2.20651e+08	12.3267	8321.08	7872.95	933.264	11.8541	448.135	933.264	208.255	5.38554
KAP2	P13861	APASVLPAATPR (heavy) 2+ -> y6+ [1]	F	7.81163e+09	4.81537e+08	6.16436	33333.3	33341.9	2036.71	6.10855	-8.61282	2036.71	-23647.4	-0.0258384
KAPCB	P22694	GSGDTSNFDDYEEEDIR (heavy) 2+ -> y9+ [1]	B	1.44273e+06	301232	20.8793	130.221	530.593	15.7693	2.97201	-400.373	15.7693	-3.93866	-307.457
KAPCB	P22694	GSGDTSNFDDYEEEDIR (heavy) 2+ -> y9+ [1]	C	7.26827e+06	1.43375e+06	19.7261	520.762	835.556	75.0557	8.98273	-314.794	75.0557	-23.8428	-60.4488
KAPCB	P22694	GSGDTSNFDDYEEEDIR (heavy) 2+ -> y9+ [1]	D	2.85286e+07	1.98503e+06	6.95804	2081.6	1948.52	103.915	5.33302	133.079	103.915	78.0855	6.39309
KAPCB	P22694	GSGDTSNFDDYEEEDIR (heavy) 2+ -> y9+ [1]	E	1.3848e+08	1.66681e+07	12.0365	8321.08	7704.41	872.566	11.3255	616.67	872.566	141.496	7.41094
KAPCB	P22694	GSGDTSNFDDYEEEDIR (heavy) 2+ -> y9+ [1]	F	628716352	3.95815e+07	6.2956	33333.3	33367.9	2072.06	6.20974	-34.582	2072.06	-5991.74	-0.103746
KGP1	Q13976	DLKPENLILDHR (heavy) 3+ -> y4+ [1]	B	2.99124e+06	656645	21.9522	130.221	583.104	17.8007	3.05274	-452.883	17.8007	-3.93052	-347.781
KGP1	Q13976	DLKPENLILDHR (heavy) 3+ -> y4+ [1]	C	13677548	2.34512e+06	17.1458	520.762	872.793	63.5728	7.28383	-352.032	63.5728	-18.0588	-67.5994
KGP1	Q13976	DLKPENLILDHR (heavy) 3+ -> y4+ [1]	D	5.56341e+07	3.87433e+06	6.96394	2081.6	2010.17	105.027	5.22478	71.4256	105.027	147.044	3.43129
KGP1	Q13976	DLKPENLILDHR (heavy) 3+ -> y4+ [1]	E	2.68462e+08	3.1996e+07	11.9183	8321.08	7779.62	867.364	11.1492	541.465	867.364	160.188	6.50714
KGP1	Q13976	DLKPENLILDHR (heavy) 3+ -> y4+ [1]	F	1.20402e+09	1.40251e+08	11.6485	33333.3	33141.3	3802	11.4721	192.025	3802	1979.95	0.576075
KPCD	Q05655	DYSNFDQEFLNEK (heavy) 2+ -> y8+ [1]	C	3.47979e+06	217391	6.24723	520.762	1262.41	20.0118	1.5852	-741.651	20.0118	-2.69828	-142.417
KPCD	Q05655	DYSNFDQEFLNEK (heavy) 2+ -> y8+ [1]	D	1.51248e+07	1.58821e+06	10.5007	2081.6	2334.39	146.201	6.26295	-252.788	146.201	-57.8356	-12.1439
KPCD	Q05655	DYSNFDQEFLNEK (heavy) 2+ -> y8+ [1]	E	72245088	2.79681e+06	3.87129	8321.08	7592.56	257.459	3.39094	728.519	257.459	35.3401	8.7551
KPCD	Q05655	DYSNFDQEFLNEK (heavy) 2+ -> y8+ [1]	F	3.48982e+08	4.74873e+07	13.6074	33333.3	33067.4	4371.42	13.2197	265.92	4371.42	1643.89	0.797759
KPCD	Q05655	LLAEALNQVTQR (heavy) 2+ -> y10+ [1]	B	4.71578e+06	726646	15.4088	130.221	705.274	12.7609	1.80936	-575.053	12.7609	-2.21909	-441.599
KPCD	Q05655	LLAEALNQVTQR (heavy) 2+ -> y10+ [1]	C	1.99213e+07	2.03426e+06	10.2115	520.762	972.303	35.7243	3.6742	-451.541	35.7243	-7.91164	-86.7079
KPCD	Q05655	LLAEALNQVTQR (heavy) 2+ -> y10+ [1]	D	76850688	7.01654e+06	9.13009	2081.6	1972.06	123.22	6.24829	109.536	123.22	112.493	5.26212
KPCD	Q05655	LLAEALNQVTQR (heavy) 2+ -> y10+ [1]	E	3.97275e+08	2.68886e+07	6.76824	8321.08	7599.17	472.2	6.21385	721.917	472.2	65.4093	8.67576
KPCD	Q05655	LLAEALNQVTQR (heavy) 2+ -> y10+ [1]	F	1.85155e+09	2.33025e+08	12.5854	33333.3	33138.2	4092.24	12.349	195.141	4092.24	2097.07	0.585423
KSYK	P43405	KPFNRPQGVQPK (heavy) 3+ -> y11++ [1]	A	730703	141161	19.3184	32.576	232.335	3.9499	1.70008	-199.759	3.9499	-1.97733	-613.21
KSYK	P43405	KPFNRPQGVQPK (heavy) 3+ -> y11++ [1]	B	3.73422e+06	523559	14.0206	130.221	316.379	14.65	4.63053	-186.158	14.65	-7.86967	-142.956
KSYK	P43405	KPFNRPQGVQPK (heavy) 3+ -> y11++ [1]	C	16793307	769139	4.58003	520.762	681.793	21.5217	3.15664	-161.031	21.5217	-13.3649	-30.9223
KSYK	P43405	KPFNRPQGVQPK (heavy) 3+ -> y11++ [1]	D	60978468	4.46824e+06	7.32757	2081.6	1918.17	125.029	6.51813	163.434	125.029	76.5011	7.85135
KSYK	P43405	KPFNRPQGVQPK (heavy) 3+ -> y11++ [1]	E	2.79984e+08	2.41725e+07	8.63352	8321.08	8046.3	676.385	8.40617	274.786	676.385	246.15	3.30229
KSYK	P43405	KPFNRPQGVQPK (heavy) 3+ -> y11++ [1]	F	1.1798e+09	1.03633e+08	8.78397	33333.3	33224.6	2899.83	8.72795	108.729	2899.83	2667.02	0.326187
KSYK	P43405	NVLLVTQHYAK (heavy) 3+ -> y6+ [1]	B	2.03061e+06	206802	10.1842	130.221	459.687	9.59815	2.08798	-329.466	9.59815	-2.91324	-253.006
KSYK	P43405	NVLLVTQHYAK (heavy) 3+ -> y6+ [1]	C	8.15883e+06	844839	10.3549	520.762	744.112	39.211	5.2695	-223.35	39.211	-17.5558	-42.8891
KSYK	P43405	NVLLVTQHYAK (heavy) 3+ -> y6+ [1]	D	36387540	982282	2.6995	2081.6	2054.27	45.59	2.21928	27.3274	45.59	166.829	1.31281
KSYK	P43405	NVLLVTQHYAK (heavy) 3+ -> y6+ [1]	E	157350192	1.42061e+07	9.0283	8321.08	7668.43	659.336	8.59806	652.655	659.336	101.024	7.84339
KSYK	P43405	NVLLVTQHYAK (heavy) 3+ -> y6+ [1]	F	713066368	1.16823e+07	1.63832	33333.3	33460.5	542.204	1.62043	-127.166	542.204	-426.375	-0.381499
LAT	O43561	LPGSYDSTSSDSLYPR (heavy) 2+ -> y14+ [1]	B	3.00041e+06	81081.1	2.70233	130.221	642.524	2.62569	0.408653	-512.303	2.62569	-0.512527	-393.412
LAT	O43561	LPGSYDSTSSDSLYPR (heavy) 2+ -> y14+ [1]	C	1.18941e+07	310544	2.61092	520.762	930.532	10.0565	1.08073	-409.77	10.0565	-2.45418	-78.6867
LAT	O43561	LPGSYDSTSSDSLYPR (heavy) 2+ -> y14+ [1]	D	46800084	248400	0.530768	2081.6	2060.91	8.04407	0.390316	20.6857	8.04407	38.8871	0.99374
LAT	O43561	LPGSYDSTSSDSLYPR (heavy) 2+ -> y14+ [1]	E	2.12122e+08	2.20779e+07	10.4081	8321.08	7414.63	714.962	9.64258	906.449	714.962	78.875	10.8934
LAT	O43561	LPGSYDSTSSDSLYPR (heavy) 2+ -> y14+ [1]	F	1.01264e+09	8.90458e+07	8.79339	33333.3	33338.4	2883.62	8.64955	-5.06144	2883.62	-56972.4	-0.0151843
LCP2	Q13094	IQKPPLPPTTER (heavy) 3+ -> y5+ [1]	B	7.32869e+06	358396	4.89032	130.221	463.774	4.84841	1.04542	-333.553	4.84841	-1.45356	-256.145
LCP2	Q13094	IQKPPLPPTTER (heavy) 3+ -> y5+ [1]	C	3.16068e+07	2.37138e+06	7.50277	520.762	792.21	32.0802	4.04946	-271.448	32.0802	-11.8182	-52.1252
LCP2	Q13094	IQKPPLPPTTER (heavy) 3+ -> y5+ [1]	D	127860864	1.06525e+07	8.33131	2081.6	2094.34	144.108	6.8808	-12.7429	144.108	-1130.88	-0.612171
LCP2	Q13094	IQKPPLPPTTER (heavy) 3+ -> y5+ [1]	E	531888960	5.06304e+07	9.51897	8321.08	7560.06	684.931	9.05986	761.021	684.931	90.0016	9.1457
LCP2	Q13094	IQKPPLPPTTER (heavy) 3+ -> y5+ [1]	F	2.44765e+09	4.37221e+07	1.78629	33333.3	33476.6	591.476	1.76683	-143.276	591.476	-412.821	-0.429829
LCP2	Q13094	LPAPSIDR (heavy) 2+ -> y5+ [1]	A	5.40123e+06	305031	5.64743	32.576	315.49	1.35334	0.428966	-282.914	1.35334	-0.478359	-868.473
LCP2	Q13094	LPAPSIDR (heavy) 2+ -> y5+ [1]	B	23622106	515976	2.18429	130.221	396.331	2.28925	0.57761	-266.11	2.28925	-0.860263	-204.353
LCP2	Q13094	LPAPSIDR (heavy) 2+ -> y5+ [1]	C	89358800	8.35248e+06	9.34712	520.762	687.988	37.0578	5.3864	-167.226	37.0578	-22.1603	-32.1118
LCP2	Q13094	LPAPSIDR (heavy) 2+ -> y5+ [1]	D	3.9755e+08	2.14396e+07	5.39293	2081.6	2055.35	95.1219	4.62801	26.2474	95.1219	362.404	1.26093
LCP2	Q13094	LPAPSIDR (heavy) 2+ -> y5+ [1]	E	1.61323e+09	9.25672e+07	5.73801	8321.08	7449	410.696	5.51345	872.085	410.696	47.0936	10.4804
LCP2	Q13094	LPAPSIDR (heavy) 2+ -> y5+ [1]	F	7.48836e+09	3.74091e+07	0.499563	33333.3	33515.4	165.974	0.495218	-182.082	165.974	-91.1534	-0.546247
LOX12	P18054	GEEEEFDHDVAEDLGLLQFVR (heavy) 3+ -> y7+ [1]	D	2668656	117234	4.39301	2081.6	1124	86.6275	7.70708	957.599	86.6275	9.04632	46.0031
LOX12	P18054	GEEEEFDHDVAEDLGLLQFVR (heavy) 3+ -> y7+ [1]	E	1.47954e+07	2.18641e+06	14.7777	8321.08	10084.7	1615.6	16.0202	-1763.66	1615.6	-91.6047	-21.1951
LOX12	P18054	GEEEEFDHDVAEDLGLLQFVR (heavy) 3+ -> y7+ [1]	F	4.51672e+07	4.61841e+06	10.2251	33333.3	32527.3	3412.66	10.4917	806.063	3412.66	423.374	2.41819
LY66F	Q5SQ64	VYDVLVLK (heavy) 2+ -> b3+ [1]	B	1.71153e+06	315682	18.4444	130.221	743.301	13.1279	1.76616	-613.08	13.1279	-2.1413	-470.801
LY66F	Q5SQ64	VYDVLVLK (heavy) 2+ -> b3+ [1]	C	7762022	586616	7.55752	520.762	994.914	24.3948	2.45195	-474.153	24.3948	-5.14493	-91.0499
LY66F	Q5SQ64	VYDVLVLK (heavy) 2+ -> b3+ [1]	D	3.49508e+07	2.65241e+06	7.589	2081.6	2125.58	110.302	5.18929	-43.9778	110.302	-250.814	-2.11269
LY66F	Q5SQ64	VYDVLVLK (heavy) 2+ -> b3+ [1]	E	1.53e+08	1.76446e+07	11.5324	8321.08	7034.74	733.764	10.4306	1286.34	733.764	57.0426	15.4588
LY66F	Q5SQ64	VYDVLVLK (heavy) 2+ -> b3+ [1]	F	789126336	4.62435e+07	5.86009	33333.3	33488.5	1923.07	5.74248	-155.132	1923.07	-1239.63	-0.465397
MK01	P28482	GQVFDVGPR (heavy) 2+ -> y6+ [1]	A	1.29206e+06	159092	12.313	32.576	302.043	2.2873	0.757278	-269.467	2.2873	-0.848825	-827.195
MK01	P28482	GQVFDVGPR (heavy) 2+ -> y6+ [1]	B	6.03804e+06	609657	10.0969	130.221	370.277	8.76519	2.3672	-240.056	8.76519	-3.6513	-184.346
MK01	P28482	GQVFDVGPR (heavy) 2+ -> y6+ [1]	C	2.48262e+07	4.1362e+06	16.6606	520.762	640.399	59.4671	9.28595	-119.638	59.4671	-49.7061	-22.9736
MK01	P28482	GQVFDVGPR (heavy) 2+ -> y6+ [1]	D	1.18004e+08	2.40869e+06	2.04121	2081.6	1980.03	34.6304	1.74898	101.566	34.6304	34.0966	4.87921
MK01	P28482	GQVFDVGPR (heavy) 2+ -> y6+ [1]	E	5.2472e+08	4.49328e+07	8.56321	8321.08	7827.49	646.011	8.2531	493.588	646.011	130.88	5.93178
MK01	P28482	GQVFDVGPR (heavy) 2+ -> y6+ [1]	F	2.2964e+09	1.84065e+08	8.01536	33333.3	33299.3	2646.34	7.94713	34.007	2646.34	7781.75	0.102021
MK14	Q16539	YIHSADIIHR (heavy) 3+ -> y7+ [1]	B	407831	72149.2	17.691	130.221	427.3	10.7536	2.51665	-297.08	10.7536	-3.61978	-228.136
MK14	Q16539	YIHSADIIHR (heavy) 3+ -> y7+ [1]	C	2.50511e+06	252553	10.0815	520.762	739.894	37.6424	5.08753	-219.133	37.6424	-17.1779	-42.0793
MK14	Q16539	YIHSADIIHR (heavy) 3+ -> y7+ [1]	D	1.15784e+07	771216	6.66083	2081.6	2092.24	114.947	5.494	-10.6381	114.947	-1080.52	-0.511056
MK14	Q16539	YIHSADIIHR (heavy) 3+ -> y7+ [1]	E	51585248	6.29122e+06	12.1958	8321.08	8055.15	937.689	11.6409	265.932	937.689	352.605	3.19588
MK14	Q16539	YIHSADIIHR (heavy) 3+ -> y7+ [1]	F	219433216	2.58076e+07	11.761	33333.3	33072.4	3846.55	11.6307	260.918	3846.55	1474.24	0.782755
MYLK	Q15746	VSDFYDIEER (heavy) 2+ -> y6+ [1]	A	1.63923e+06	213261	13.0098	32.576	471.221	2.60149	0.552073	-438.645	2.60149	-0.593073	-1346.53
MYLK	Q15746	VSDFYDIEER (heavy) 2+ -> y6+ [1]	B	6.86839e+06	1.0164e+06	14.7983	130.221	535.009	12.3986	2.31746	-404.789	12.3986	-3.06299	-310.848
MYLK	Q15746	VSDFYDIEER (heavy) 2+ -> y6+ [1]	C	30014602	2.33842e+06	7.79094	520.762	817.36	28.5254	3.48994	-296.598	28.5254	-9.61751	-56.9547
MYLK	Q15746	VSDFYDIEER (heavy) 2+ -> y6+ [1]	D	1.22835e+08	1.02991e+07	8.38449	2081.6	1949.64	125.635	6.44398	131.958	125.635	95.2077	6.33928
MYLK	Q15746	VSDFYDIEER (heavy) 2+ -> y6+ [1]	E	5.4449e+08	4.52957e+07	8.31892	8321.08	7093.22	552.542	7.78972	1227.86	552.542	45.0005	14.756
MYLK	Q15746	VSDFYDIEER (heavy) 2+ -> y6+ [1]	F	2713587968	8.47134e+07	3.12182	33333.3	33553.1	1033.38	3.07984	-219.783	1033.38	-470.182	-0.65935
MYO5A	Q9Y4I1	IEASLQHEITR (heavy) 3+ -> y5+ [1]	B	3.24537e+06	372394	11.4746	130.221	440.505	11.55	2.62198	-310.285	11.55	-3.72237	-238.276
MYO5A	Q9Y4I1	IEASLQHEITR (heavy) 3+ -> y5+ [1]	C	1.22346e+07	994865	8.13154	520.762	719.311	30.8561	4.28968	-198.549	30.8561	-15.5408	-38.1267
MYO5A	Q9Y4I1	IEASLQHEITR (heavy) 3+ -> y5+ [1]	D	57957808	4.05137e+06	6.9902	2081.6	2137.43	125.655	5.87877	-55.8345	125.655	-225.049	-2.68229
MYO5A	Q9Y4I1	IEASLQHEITR (heavy) 3+ -> y5+ [1]	E	2.3616e+08	2.62247e+07	11.1046	8321.08	7664.45	813.369	10.6122	656.628	813.369	123.87	7.89114
MYO5A	Q9Y4I1	IEASLQHEITR (heavy) 3+ -> y5+ [1]	F	1.06674e+09	4.15618e+07	3.89614	33333.3	33425.3	1289.05	3.85652	-91.9598	1289.05	-1401.76	-0.27588
MYO5A	Q9Y4I1	LTNLEGIYNSETEK (heavy) 2+ -> y9+ [1]	B	3.9709e+06	353495	8.90215	130.221	767.132	8.30018	1.08198	-636.911	8.30018	-1.30319	-489.101
MYO5A	Q9Y4I1	LTNLEGIYNSETEK (heavy) 2+ -> y9+ [1]	C	15648160	1.655e+06	10.5763	520.762	1041.32	38.8598	3.73179	-520.556	38.8598	-7.46506	-99.9605
MYO5A	Q9Y4I1	LTNLEGIYNSETEK (heavy) 2+ -> y9+ [1]	D	60017884	6.99446e+06	11.654	2081.6	2083.13	164.232	7.8839	-1.53405	164.232	-10705.8	-0.0736957
MYO5A	Q9Y4I1	LTNLEGIYNSETEK (heavy) 2+ -> y9+ [1]	E	2.66404e+08	1.72086e+07	6.45959	8321.08	6929.14	404.063	5.83137	1391.94	404.063	29.0287	16.7279
MYO5A	Q9Y4I1	LTNLEGIYNSETEK (heavy) 2+ -> y9+ [1]	F	1400849152	4.25098e+07	3.03457	33333.3	33566.3	998.144	2.97365	-232.944	998.144	-428.492	-0.698831
MYPT1	O14974	SGSYSYLEER (heavy) 2+ -> y6+ [1]	A	1.15337e+06	117123	10.1549	32.576	303.675	2.09185	0.688844	-271.099	2.09185	-0.771617	-832.206
MYPT1	O14974	SGSYSYLEER (heavy) 2+ -> y6+ [1]	B	5.24971e+06	518425	9.87531	130.221	376.837	9.2592	2.45708	-246.616	9.2592	-3.7545	-189.383
MYPT1	O14974	SGSYSYLEER (heavy) 2+ -> y6+ [1]	C	2.27698e+07	1.21511e+06	5.3365	520.762	689.75	21.7022	3.14638	-168.989	21.7022	-12.8424	-32.4503
MYPT1	O14974	SGSYSYLEER (heavy) 2+ -> y6+ [1]	D	103662456	2.58538e+06	2.49404	2081.6	2134.51	46.1756	2.16328	-52.9142	46.1756	-87.265	-2.542
MYPT1	O14974	SGSYSYLEER (heavy) 2+ -> y6+ [1]	E	4.15227e+08	5.19131e+07	12.5023	8321.08	7699.13	927.18	12.0427	621.947	927.18	149.077	7.47436
MYPT1	O14974	SGSYSYLEER (heavy) 2+ -> y6+ [1]	F	1.8439e+09	1.90498e+08	10.3313	33333.3	33215.7	3402.35	10.2432	117.671	3402.35	2891.4	0.353014
NHRF1	O14745	LLVVDPETDEQLQK (heavy) 2+ -> y9+ [1]	A	2.33904e+06	280161	11.9776	32.576	292.654	2.34993	0.802973	-260.078	2.34993	-0.903549	-798.374
NHRF1	O14745	LLVVDPETDEQLQK (heavy) 2+ -> y9+ [1]	B	11840320	1.15573e+06	9.76099	130.221	372.349	9.69404	2.60348	-242.128	9.69404	-4.00368	-185.937
NHRF1	O14745	LLVVDPETDEQLQK (heavy) 2+ -> y9+ [1]	C	4.93631e+07	4.78889e+06	9.70134	520.762	687.082	40.1682	5.8462	-166.321	40.1682	-24.151	-31.938
NHRF1	O14745	LLVVDPETDEQLQK (heavy) 2+ -> y9+ [1]	D	186618496	8.85722e+06	4.74616	2081.6	1838.35	74.2925	4.04126	243.247	74.2925	30.542	11.6856
NHRF1	O14745	LLVVDPETDEQLQK (heavy) 2+ -> y9+ [1]	E	897887296	4.71183e+07	5.24769	8321.08	7804.33	395.219	5.0641	516.757	395.219	76.4806	6.21021
NHRF1	O14745	LLVVDPETDEQLQK (heavy) 2+ -> y9+ [1]	F	3952384768	1.48407e+08	3.75487	33333.3	33424.8	1244.81	3.7242	-91.4764	1244.81	-1360.8	-0.274429
NHRF1	O14745	LVEPGSPAEK (heavy) 2+ -> y7+ [1]	B	6468767	779710	12.0535	130.221	523.052	10.9293	2.08951	-392.831	10.9293	-2.78217	-301.666
NHRF1	O14745	LVEPGSPAEK (heavy) 2+ -> y7+ [1]	C	24823846	1.1162e+06	4.49647	520.762	780.337	15.6458	2.00501	-259.575	15.6458	-6.02747	-49.8452
NHRF1	O14745	LVEPGSPAEK (heavy) 2+ -> y7+ [1]	D	1.18697e+08	1.04624e+07	8.81441	2081.6	2096.16	146.653	6.99625	-14.5616	146.653	-1007.12	-0.699538
NHRF1	O14745	LVEPGSPAEK (heavy) 2+ -> y7+ [1]	E	5.07071e+08	6.76287e+07	13.3371	8321.08	7540.04	947.956	12.5723	781.047	947.956	121.37	9.38636
NHRF1	O14745	LVEPGSPAEK (heavy) 2+ -> y7+ [1]	F	2.35534e+09	8.82998e+07	3.74891	33333.3	33447.4	1237.7	3.70045	-114.079	1237.7	-1084.96	-0.342236
NHRF1	O14745	SVDPDSPAEASGLR (heavy) 2+ -> y8+ [1]	A	1.73342e+06	177617	10.2466	32.576	393.123	2.05917	0.523798	-360.547	2.05917	-0.571124	-1106.79
NHRF1	O14745	SVDPDSPAEASGLR (heavy) 2+ -> y8+ [1]	B	8.1195e+06	544305	6.70367	130.221	467.159	6.3103	1.35078	-336.938	6.3103	-1.87284	-258.744
NHRF1	O14745	SVDPDSPAEASGLR (heavy) 2+ -> y8+ [1]	C	3.30249e+07	4.10498e+06	12.4299	520.762	755.895	47.5903	6.29589	-235.134	47.5903	-20.2397	-45.1519
NHRF1	O14745	SVDPDSPAEASGLR (heavy) 2+ -> y8+ [1]	D	1.39225e+08	7.09357e+06	5.09506	2081.6	1987.1	82.2381	4.13859	94.4971	82.2381	87.027	4.53964
NHRF1	O14745	SVDPDSPAEASGLR (heavy) 2+ -> y8+ [1]	E	6.18519e+08	7.74014e+07	12.514	8321.08	7543.72	897.34	11.8952	777.364	897.34	115.434	9.3421
NHRF1	O14745	SVDPDSPAEASGLR (heavy) 2+ -> y8+ [1]	F	2837802240	2.80575e+08	9.88706	33333.3	33272.6	3252.8	9.77621	60.7569	3252.8	5353.79	0.182271
NPS3A	Q9UFN0	LVGVFHTEYGALNR (heavy) 3+ -> y8+ [1]	B	4137511	1.00945e+06	24.3974	130.221	372.322	21.242	5.70528	-242.101	21.242	-8.77401	-185.916
NPS3A	Q9UFN0	LVGVFHTEYGALNR (heavy) 3+ -> y8+ [1]	C	2.11702e+07	4.25581e+06	20.1028	520.762	730.746	89.5559	12.2554	-209.984	89.5559	-42.6489	-40.3225
NPS3A	Q9UFN0	LVGVFHTEYGALNR (heavy) 3+ -> y8+ [1]	D	8.31786e+07	5.07024e+06	6.0956	2081.6	2035.6	106.694	5.24141	45.9981	106.694	231.953	2.20975
NPS3A	Q9UFN0	LVGVFHTEYGALNR (heavy) 3+ -> y8+ [1]	E	3.64771e+08	1.60966e+07	4.41281	8321.08	7961.2	338.725	4.2547	359.88	338.725	94.1217	4.32492
NPS3A	Q9UFN0	LVGVFHTEYGALNR (heavy) 3+ -> y8+ [1]	F	1.56829e+09	1.18758e+08	7.57245	33333.3	33287.1	2499.05	7.50756	46.2071	2499.05	5408.37	0.138621
NSF	P46459	AENSSLNLIGK (heavy) 2+ -> y9+ [1]	B	1.82791e+06	48008	2.62639	130.221	687.063	2.06736	0.300898	-556.843	2.06736	-0.371265	-427.615
NSF	P46459	AENSSLNLIGK (heavy) 2+ -> y9+ [1]	C	7748493	2.9918e+06	38.6113	520.762	942.02	128.835	13.6765	-421.259	128.835	-30.5834	-80.8928
NSF	P46459	AENSSLNLIGK (heavy) 2+ -> y9+ [1]	D	3.95254e+07	4.57814e+06	11.5828	2081.6	2310.42	197.148	8.53297	-228.824	197.148	-86.1569	-10.9927
NSF	P46459	AENSSLNLIGK (heavy) 2+ -> y9+ [1]	E	1.61598e+08	2.54347e+07	15.7395	8321.08	7567.23	1095.29	14.4741	753.851	1095.29	145.293	9.05953
NSF	P46459	AENSSLNLIGK (heavy) 2+ -> y9+ [1]	F	7.49414e+08	1.22186e+08	16.3042	33333.3	32880.3	5261.69	16.0026	453.074	5261.69	1161.33	1.35922
NSF	P46459	NFSGAELEGLVR (heavy) 2+ -> y10+ [1]	A	1.85491e+06	350510	18.8964	32.576	349.859	3.62396	1.03583	-317.283	3.62396	-1.14219	-973.977
NSF	P46459	NFSGAELEGLVR (heavy) 2+ -> y10+ [1]	B	9510155	1.10797e+06	11.6504	130.221	429.007	11.4554	2.67022	-298.787	11.4554	-3.83398	-229.446
NSF	P46459	NFSGAELEGLVR (heavy) 2+ -> y10+ [1]	C	36983810	6.49111e+06	17.5512	520.762	713.06	67.1122	9.41186	-192.298	67.1122	-34.9	-36.9264
NSF	P46459	NFSGAELEGLVR (heavy) 2+ -> y10+ [1]	D	135047448	1.99816e+07	14.796	2081.6	1726.95	206.591	11.9628	354.649	206.591	58.2525	17.0373
NSF	P46459	NFSGAELEGLVR (heavy) 2+ -> y10+ [1]	E	757706624	7.54772e+07	9.96126	8321.08	8164.69	780.366	9.55782	156.395	780.366	498.971	1.8795
NSF	P46459	NFSGAELEGLVR (heavy) 2+ -> y10+ [1]	F	3163265792	3.91052e+08	12.3623	33333.3	33036	4043.13	12.2386	297.324	4043.13	1359.84	0.891973
P85A	P27986	TQSSSNLAELR (heavy) 2+ -> y9+ [1]	A	1.52571e+06	361492	23.6934	32.576	321.605	5.15138	1.60177	-289.029	5.15138	-1.7823	-887.247
P85A	P27986	TQSSSNLAELR (heavy) 2+ -> y9+ [1]	B	6.97852e+06	416152	5.96333	130.221	399.31	5.93031	1.48514	-269.089	5.93031	-2.20384	-206.641
P85A	P27986	TQSSSNLAELR (heavy) 2+ -> y9+ [1]	C	2.7109e+07	3.52021e+06	12.9854	520.762	686.176	50.1642	7.31069	-165.414	50.1642	-30.3264	-31.7639
P85A	P27986	TQSSSNLAELR (heavy) 2+ -> y9+ [1]	D	1.25833e+08	1.09771e+07	8.72358	2081.6	2093.03	156.428	7.47377	-11.4272	156.428	-1368.91	-0.548962
P85A	P27986	TQSSSNLAELR (heavy) 2+ -> y9+ [1]	E	5.10942e+08	3.99548e+07	7.81983	8321.08	7580.95	569.369	7.51051	740.127	569.369	76.9285	8.8946
P85A	P27986	TQSSSNLAELR (heavy) 2+ -> y9+ [1]	F	2.31845e+09	1.89598e+08	8.17782	33333.3	33338.5	2701.84	8.10426	-5.16737	2701.84	-52286.5	-0.0155021
PA24A	P47712	NVSHNPLLLLTPQK (heavy) 3+ -> y3+ [1]	C	5.28001e+06	793323	15.025	520.762	1187.34	57.9602	4.8815	-666.582	57.9602	-8.69513	-128.001
PA24A	P47712	NVSHNPLLLLTPQK (heavy) 3+ -> y3+ [1]	D	20387004	1.28646e+06	6.3102	2081.6	2291.06	93.9888	4.10241	-209.462	93.9888	-44.8716	-10.0625
PA24A	P47712	NVSHNPLLLLTPQK (heavy) 3+ -> y3+ [1]	E	9.56746e+07	7.74049e+06	8.09044	8321.08	7791.57	565.52	7.25811	529.513	565.52	106.8	6.36351
PA24A	P47712	NVSHNPLLLLTPQK (heavy) 3+ -> y3+ [1]	F	4.40531e+08	6.28667e+07	14.2706	33333.3	32986.8	4593.04	13.9239	346.531	4593.04	1325.43	1.03959
PDE2A	O00408	DIILATDLAHHLR (heavy) 3+ -> y9++ [1]	B	871408	109580	12.575	130.221	906.474	7.98347	0.880717	-776.253	7.98347	-1.02846	-596.106
PDE2A	O00408	DIILATDLAHHLR (heavy) 3+ -> y9++ [1]	C	4.88569e+06	1.06016e+06	21.6992	520.762	1198.94	77.2382	6.44223	-678.174	77.2382	-11.3891	-130.227
PDE2A	O00408	DIILATDLAHHLR (heavy) 3+ -> y9++ [1]	D	1.74708e+07	804377	4.60412	2081.6	2115.83	58.6032	2.76975	-34.2312	58.6032	-171.198	-1.64447
PDE2A	O00408	DIILATDLAHHLR (heavy) 3+ -> y9++ [1]	E	8.96687e+07	1.32949e+07	14.8267	8321.08	7375.84	968.607	13.1322	945.241	968.607	102.472	11.3596
PDE2A	O00408	DIILATDLAHHLR (heavy) 3+ -> y9++ [1]	F	438497632	7.9863e+07	18.2129	33333.3	32789.9	5818.46	17.7446	543.417	5818.46	1070.72	1.63025
PDE2A	O00408	VLQYLQQETR (heavy) 2+ -> y7+ [1]	A	1.68989e+06	442872	26.2072	32.576	327.491	5.2352	1.59858	-294.915	5.2352	-1.77516	-905.313
PDE2A	O00408	VLQYLQQETR (heavy) 2+ -> y7+ [1]	B	8.35028e+06	1.04127e+06	12.4698	130.221	406.223	12.3088	3.03007	-276.003	12.3088	-4.45968	-211.95
PDE2A	O00408	VLQYLQQETR (heavy) 2+ -> y7+ [1]	C	3.4211e+07	7.87282e+06	23.0125	520.762	711.924	93.0647	13.0723	-191.162	93.0647	-48.6837	-36.7081
PDE2A	O00408	VLQYLQQETR (heavy) 2+ -> y7+ [1]	D	136383488	1.21921e+07	8.93957	2081.6	1919.71	144.123	7.50755	161.893	144.123	89.0239	7.77732
PDE2A	O00408	VLQYLQQETR (heavy) 2+ -> y7+ [1]	E	660028096	7.57434e+07	11.4758	8321.08	8109.72	895.364	11.0406	211.363	895.364	423.613	2.5401
PDE2A	O00408	VLQYLQQETR (heavy) 2+ -> y7+ [1]	F	2769245440	3.3982e+08	12.2712	33333.3	33042.8	4017.02	12.157	290.518	4017.02	1382.71	0.871555
PDE3A	Q14432	ISAVQFPESADTTAK (heavy) 2+ -> y9+ [1]	B	13076659	305144	2.3335	130.221	297.054	3.50737	1.18072	-166.833	3.50737	-2.10232	-128.116
PDE3A	Q14432	ISAVQFPESADTTAK (heavy) 2+ -> y9+ [1]	C	46871200	3.53464e+06	7.54117	520.762	685.494	40.6277	5.92677	-164.732	40.6277	-24.6629	-31.6329
PDE3A	Q14432	ISAVQFPESADTTAK (heavy) 2+ -> y9+ [1]	D	1.69695e+08	1.07172e+07	6.31555	2081.6	2097.25	123.185	5.87364	-15.6553	123.185	-786.86	-0.75208
PDE3A	Q14432	ISAVQFPESADTTAK (heavy) 2+ -> y9+ [1]	E	690672448	1.0208e+08	14.7798	8321.08	8085.44	1173.32	14.5115	235.641	1173.32	497.927	2.83185
PDE3A	Q14432	ISAVQFPESADTTAK (heavy) 2+ -> y9+ [1]	F	2877551360	2.25728e+08	7.84446	33333.3	33221.8	2594.55	7.80981	111.58	2594.55	2325.29	0.334739
PDE3A	Q14432	TNAFLVATSAPQAVLYNDR (heavy) 3+ -> y9+ [1]	B	1.89388e+06	136966	7.23207	130.221	564.491	5.81945	1.03092	-434.271	5.81945	-1.34005	-333.488
PDE3A	Q14432	TNAFLVATSAPQAVLYNDR (heavy) 3+ -> y9+ [1]	C	8.07409e+06	277414	3.43585	520.762	827.077	11.7868	1.42511	-306.315	11.7868	-3.84793	-58.8207
PDE3A	Q14432	TNAFLVATSAPQAVLYNDR (heavy) 3+ -> y9+ [1]	D	3.41371e+07	1.31009e+06	3.83773	2081.6	1934.45	55.6633	2.87748	147.151	55.6633	37.8275	7.06911
PDE3A	Q14432	TNAFLVATSAPQAVLYNDR (heavy) 3+ -> y9+ [1]	E	166956224	8.35451e+06	5.00401	8321.08	7577.69	354.968	4.68438	743.397	354.968	47.7494	8.93389
PDE3A	Q14432	TNAFLVATSAPQAVLYNDR (heavy) 3+ -> y9+ [1]	F	776669952	1.61016e+07	2.07316	33333.3	33483.3	684.127	2.04319	-149.961	684.127	-456.203	-0.449883
PDE5A	O76074	GIVGHVAALGEPLNIK (heavy) 3+ -> y5+ [1]	B	2.04023e+06	311488	15.2673	130.221	633.642	11.9921	1.89256	-503.422	11.9921	-2.38212	-386.591
PDE5A	O76074	GIVGHVAALGEPLNIK (heavy) 3+ -> y5+ [1]	C	10367691	770974	7.43631	520.762	954.244	29.682	3.11052	-433.482	29.682	-6.84734	-83.24
PDE5A	O76074	GIVGHVAALGEPLNIK (heavy) 3+ -> y5+ [1]	D	3.5543e+07	6.60379e+06	18.5797	2081.6	1923.48	254.242	13.2178	158.122	254.242	160.788	7.59618
PDE5A	O76074	GIVGHVAALGEPLNIK (heavy) 3+ -> y5+ [1]	E	1.85942e+08	1.54121e+07	8.28866	8321.08	7713.75	593.357	7.6922	607.329	593.357	97.6995	7.29867
PDE5A	O76074	GIVGHVAALGEPLNIK (heavy) 3+ -> y5+ [1]	F	846944064	9.88917e+07	11.6763	33333.3	33161.9	3807.26	11.4808	171.453	3807.26	2220.59	0.51436
PGTA	Q92696	DSTTDEQLFR (heavy) 2+ -> y6+ [1]	B	5.02743e+06	772351	15.3628	130.221	620.477	14.042	2.26309	-490.256	14.042	-2.86421	-376.481
PGTA	Q92696	DSTTDEQLFR (heavy) 2+ -> y6+ [1]	C	2.13804e+07	3.547e+06	16.59	520.762	917.787	64.4873	7.02639	-397.025	64.4873	-16.2426	-76.2394
PGTA	Q92696	DSTTDEQLFR (heavy) 2+ -> y6+ [1]	D	8.72759e+07	9.01706e+06	10.3317	2081.6	2115.82	163.937	7.74817	-34.222	163.937	-479.041	-1.64403
PGTA	Q92696	DSTTDEQLFR (heavy) 2+ -> y6+ [1]	E	3.92422e+08	4.90675e+07	12.5037	8321.08	7663.63	892.086	11.6405	657.453	892.086	135.688	7.90105
PGTA	Q92696	DSTTDEQLFR (heavy) 2+ -> y6+ [1]	F	1.78981e+09	2.37962e+08	13.2953	33333.3	33069.3	4326.33	13.0826	264.051	4326.33	1638.45	0.792153
PK3CA	P42336	LINLTDILK (heavy) 2+ -> y7+ [1]	B	4.92813e+06	587165	11.9146	130.221	428.634	11.1787	2.60798	-298.413	11.1787	-3.74604	-229.159
PK3CA	P42336	LINLTDILK (heavy) 2+ -> y7+ [1]	C	2.23969e+07	1.6934e+06	7.56089	520.762	761.21	32.2397	4.23532	-240.449	32.2397	-13.4081	-46.1725
PK3CA	P42336	LINLTDILK (heavy) 2+ -> y7+ [1]	D	7.97514e+07	4.75284e+06	5.95957	2081.6	1853.15	90.4863	4.88285	228.452	90.4863	39.6085	10.9748
PK3CA	P42336	LINLTDILK (heavy) 2+ -> y7+ [1]	E	3.98985e+08	2.84216e+07	7.12347	8321.08	7930.83	541.1	6.82274	390.251	541.1	138.654	4.68991
PK3CA	P42336	LINLTDILK (heavy) 2+ -> y7+ [1]	F	1.73746e+09	3.7414e+07	2.15338	33333.3	33413.2	712.302	2.1318	-79.8413	712.302	-892.148	-0.239524
PK3CB	P42338	AAEIASSDSANVSSR (heavy) 2+ -> y11+ [1]	A	556241	154588	27.7915	32.576	304.905	5.39337	1.76887	-272.329	5.39337	-1.98046	-835.981
PK3CB	P42338	AAEIASSDSANVSSR (heavy) 2+ -> y11+ [1]	B	2.67138e+06	265340	9.93269	130.221	378.7	9.25739	2.44452	-248.479	9.25739	-3.72562	-190.814
PK3CB	P42338	AAEIASSDSANVSSR (heavy) 2+ -> y11+ [1]	C	1.08105e+07	1.36583e+06	12.6343	520.762	662.663	47.6522	7.19101	-141.902	47.6522	-33.5811	-27.2489
PK3CB	P42338	AAEIASSDSANVSSR (heavy) 2+ -> y11+ [1]	D	4.72789e+07	5.10033e+06	10.7878	2081.6	1935	177.944	9.19609	146.598	177.944	121.383	7.04255
PK3CB	P42338	AAEIASSDSANVSSR (heavy) 2+ -> y11+ [1]	E	214937472	3.02412e+07	14.0698	8321.08	7784.4	1055.08	13.5538	536.679	1055.08	196.594	6.44963
PK3CB	P42338	AAEIASSDSANVSSR (heavy) 2+ -> y11+ [1]	F	9.47824e+08	5.81016e+07	6.13	33333.3	33353.9	2027.09	6.07753	-20.5671	2027.09	-9856.01	-0.0617013
PK3CG	P48736	DEYLVGETPIK (heavy) 2+ -> y7+ [1]	B	2.39507e+06	564601	23.5735	130.221	873.501	16.0598	1.83855	-743.28	16.0598	-2.16066	-570.785
PK3CG	P48736	DEYLVGETPIK (heavy) 2+ -> y7+ [1]	C	1.16689e+07	2.38473e+06	20.4367	520.762	1137.29	67.8324	5.96439	-616.528	67.8324	-11.0023	-118.39
PK3CG	P48736	DEYLVGETPIK (heavy) 2+ -> y7+ [1]	D	4.73832e+07	9.00395e+06	19.0024	2081.6	2153.16	256.113	11.8947	-71.5662	256.113	-357.868	-3.43804
PK3CG	P48736	DEYLVGETPIK (heavy) 2+ -> y7+ [1]	E	2.24241e+08	5.45154e+07	24.311	8321.08	7183.8	1550.66	21.5855	1137.28	1550.66	136.349	13.6674
PK3CG	P48736	DEYLVGETPIK (heavy) 2+ -> y7+ [1]	F	1133219456	1.65265e+08	14.5837	33333.3	33039.2	4700.88	14.2282	294.097	4700.88	1598.41	0.88229
PK3CG	P48736	FEPYHDSALAR (heavy) 2+ -> y9++ [1]	B	3.79173e+06	372330	9.81952	130.221	631.002	10.1969	1.61599	-500.781	10.1969	-2.03621	-384.563
PK3CG	P48736	FEPYHDSALAR (heavy) 2+ -> y9++ [1]	C	14910057	145479	0.975708	520.762	935.497	3.9842	0.425891	-414.736	3.9842	-0.96066	-79.6402
PK3CG	P48736	FEPYHDSALAR (heavy) 2+ -> y9++ [1]	D	56180948	7.86676e+06	14.0025	2081.6	2065.78	215.446	10.4293	15.8226	215.446	1361.64	0.760116
PK3CG	P48736	FEPYHDSALAR (heavy) 2+ -> y9++ [1]	E	2.46478e+08	4.07128e+07	16.5178	8321.08	7277.41	1115	15.3213	1043.67	1115	106.834	12.5424
PK3CG	P48736	FEPYHDSALAR (heavy) 2+ -> y9++ [1]	F	1.20314e+09	4.98831e+07	4.14608	33333.3	33477.3	1366.14	4.08079	-143.974	1366.14	-948.882	-0.431921
PLCB3	Q01970	ILPVSAIR (heavy) 2+ -> y6+ [1]	A	6.06246e+06	470601	7.76255	32.576	307.742	1.65533	0.537895	-275.166	1.65533	-0.601575	-844.69
PLCB3	Q01970	ILPVSAIR (heavy) 2+ -> y6+ [1]	B	2.49171e+07	1.94115e+06	7.79045	130.221	374.063	6.82797	1.82535	-243.842	6.82797	-2.80016	-187.253
PLCB3	Q01970	ILPVSAIR (heavy) 2+ -> y6+ [1]	C	104870032	7.00663e+06	6.68125	520.762	655.296	24.6457	3.761	-134.535	24.6457	-18.3192	-25.8342
PLCB3	Q01970	ILPVSAIR (heavy) 2+ -> y6+ [1]	D	477448384	2.90073e+07	6.07548	2081.6	1965.84	102.033	5.1903	115.764	102.033	88.139	5.56128
PLCB3	Q01970	ILPVSAIR (heavy) 2+ -> y6+ [1]	E	2.10094e+09	2.08499e+08	9.92406	8321.08	7676.44	733.391	9.55378	644.64	733.391	113.767	7.74708
PLCB3	Q01970	ILPVSAIR (heavy) 2+ -> y6+ [1]	F	9.42542e+09	3.43397e+08	3.64331	33333.3	33440.2	1207.89	3.6121	-106.861	1207.89	-1130.35	-0.320582
PLCB3	Q01970	LVAGQQQVLQQLAEEEPK (heavy) 2+ -> y10+ [1]	B	1.22298e+06	159294	13.025	130.221	611.781	9.92163	1.62176	-481.561	9.92163	-2.06031	-369.804
PLCB3	Q01970	LVAGQQQVLQQLAEEEPK (heavy) 2+ -> y10+ [1]	C	6578953	167581	2.54723	520.762	945.379	10.4378	1.10408	-424.617	10.4378	-2.45816	-81.5377
PLCB3	Q01970	LVAGQQQVLQQLAEEEPK (heavy) 2+ -> y10+ [1]	D	21564900	1.92678e+06	8.93478	2081.6	1878.78	120.009	6.38762	202.819	120.009	59.1706	9.74344
PLCB3	Q01970	LVAGQQQVLQQLAEEEPK (heavy) 2+ -> y10+ [1]	E	1.14621e+08	1.58001e+07	13.7846	8321.08	7674.8	984.111	12.8226	646.284	984.111	152.272	7.76683
PLCB3	Q01970	LVAGQQQVLQQLAEEEPK (heavy) 2+ -> y10+ [1]	F	5.25658e+08	4.77178e+07	9.07772	33333.3	33276.3	2972.11	8.93161	57.074	2972.11	5207.46	0.171222
PLCB3	Q01970	YEPNQQFLER (heavy) 2+ -> y8+ [1]	A	1.72572e+06	207162	12.0044	32.576	639.306	1.82571	0.285577	-606.73	1.82571	-0.30091	-1862.51
PLCB3	Q01970	YEPNQQFLER (heavy) 2+ -> y8+ [1]	B	9126635	828867	9.08185	130.221	704.53	7.30475	1.03683	-574.309	7.30475	-1.27192	-441.027
PLCB3	Q01970	YEPNQQFLER (heavy) 2+ -> y8+ [1]	C	38456600	1.01273e+07	26.3342	520.762	963.013	89.2509	9.26788	-442.251	89.2509	-20.181	-84.9239
PLCB3	Q01970	YEPNQQFLER (heavy) 2+ -> y8+ [1]	D	1.68059e+08	2.66703e+07	15.8696	2081.6	2105.19	235.044	11.165	-23.5874	235.044	-996.478	-1.13314
PLCB3	Q01970	YEPNQQFLER (heavy) 2+ -> y8+ [1]	E	7.52686e+08	1.18016e+08	15.6793	8321.08	7257.47	1040.07	14.331	1063.61	1040.07	97.7868	12.7821
PLCB3	Q01970	YEPNQQFLER (heavy) 2+ -> y8+ [1]	F	3645319680	6.91929e+08	18.9813	33333.3	32750.1	6097.92	18.6196	583.267	6097.92	1045.48	1.7498
PLCG2	P16885	SESSPEAYIR (heavy) 2+ -> y6+ [1]	A	1.22294e+06	21491.3	1.75735	32.576	420.83	0.39911	0.0948387	-388.254	0.39911	-0.102796	-1191.84
PLCG2	P16885	SESSPEAYIR (heavy) 2+ -> y6+ [1]	B	4.56717e+06	78685.5	1.72285	130.221	482.935	1.46125	0.302577	-352.714	1.46125	-0.414287	-270.859
PLCG2	P16885	SESSPEAYIR (heavy) 2+ -> y6+ [1]	C	1.88479e+07	2.09631e+06	11.1223	520.762	748.139	38.9301	5.20359	-227.377	38.9301	-17.1214	-43.6624
PLCG2	P16885	SESSPEAYIR (heavy) 2+ -> y6+ [1]	D	9.16578e+07	7.65569e+06	8.35248	2081.6	2100.27	142.172	6.76921	-18.6747	142.172	-761.307	-0.897134
PLCG2	P16885	SESSPEAYIR (heavy) 2+ -> y6+ [1]	E	374880448	1.64892e+07	4.39852	8321.08	7359.93	306.217	4.16059	961.148	306.217	31.8595	11.5508
PLCG2	P16885	SESSPEAYIR (heavy) 2+ -> y6+ [1]	F	1772105344	1.78379e+08	10.0659	33333.3	33307.5	3312.62	9.94559	25.8718	3312.62	12804	0.0776154
PP1A	P62136	LNLDSIIGR (heavy) 2+ -> y5+ [1]	A	1.06705e+06	215264	20.1737	32.576	581.645	2.61784	0.450075	-549.069	2.61784	-0.476777	-1685.5
PP1A	P62136	LNLDSIIGR (heavy) 2+ -> y5+ [1]	B	6.38122e+06	1.07743e+06	16.8844	130.221	646.271	13.1027	2.02743	-516.05	13.1027	-2.53903	-396.289
PP1A	P62136	LNLDSIIGR (heavy) 2+ -> y5+ [1]	C	26209976	5.4323e+06	20.7261	520.762	887.409	66.0624	7.44442	-366.648	66.0624	-18.018	-70.406
PP1A	P62136	LNLDSIIGR (heavy) 2+ -> y5+ [1]	D	9.67434e+07	7.11038e+06	7.34973	2081.6	1745.17	86.4697	4.9548	336.429	86.4697	25.7022	16.162
PP1A	P62136	LNLDSIIGR (heavy) 2+ -> y5+ [1]	E	538021216	4.95709e+07	9.21356	8321.08	7111.57	602.834	8.47681	1209.51	602.834	49.8412	14.5355
PP1A	P62136	LNLDSIIGR (heavy) 2+ -> y5+ [1]	F	2.70362e+09	2.04948e+08	7.58052	33333.3	33447.5	2492.39	7.45164	-114.173	2492.39	-2183	-0.342518
PP1A	P62136	NVQLTENEIR (heavy) 2+ -> y8+ [1]	A	1.58508e+06	237613	14.9906	32.576	480.844	3.33529	0.693632	-448.268	3.33529	-0.744039	-1376.07
PP1A	P62136	NVQLTENEIR (heavy) 2+ -> y8+ [1]	B	6.54785e+06	411417	6.28325	130.221	550.504	5.77491	1.04902	-420.284	5.77491	-1.37405	-322.747
PP1A	P62136	NVQLTENEIR (heavy) 2+ -> y8+ [1]	C	25663474	3.00213e+06	11.698	520.762	818.823	42.1397	5.14638	-298.062	42.1397	-14.1379	-57.2357
PP1A	P62136	NVQLTENEIR (heavy) 2+ -> y8+ [1]	D	117280032	1.03166e+07	8.79651	2081.6	2104.81	144.81	6.87993	-23.2127	144.81	-623.837	-1.11514
PP1A	P62136	NVQLTENEIR (heavy) 2+ -> y8+ [1]	E	4.81095e+08	7.9059e+07	16.4331	8321.08	7211.55	1109.72	15.3881	1109.54	1109.72	100.017	13.334
PP1A	P62136	NVQLTENEIR (heavy) 2+ -> y8+ [1]	F	2.33635e+09	2.63143e+08	11.263	33333.3	33253	3693.64	11.1077	80.2895	3693.64	4600.41	0.240868
PP1B	P62140	YQYGGLNSGRPVTPPR (heavy) 3+ -> y14++ [1]	A	5.87424e+06	172875	2.94294	32.576	298.095	0.689937	0.231449	-265.519	0.689937	-0.259845	-815.076
PP1B	P62140	YQYGGLNSGRPVTPPR (heavy) 3+ -> y14++ [1]	B	2.8751e+07	2.56932e+06	8.93647	130.221	389.395	10.254	2.63333	-259.174	10.254	-3.95643	-199.027
PP1B	P62140	YQYGGLNSGRPVTPPR (heavy) 3+ -> y14++ [1]	C	1.08565e+08	3.71298e+06	3.42006	520.762	707.928	14.8183	2.0932	-187.166	14.8183	-7.91721	-35.9408
PP1B	P62140	YQYGGLNSGRPVTPPR (heavy) 3+ -> y14++ [1]	D	4.23035e+08	5.79397e+07	13.6962	2081.6	1962.96	231.235	11.7799	118.636	231.235	194.911	5.69927
PP1B	P62140	YQYGGLNSGRPVTPPR (heavy) 3+ -> y14++ [1]	E	1.83932e+09	3.41777e+08	18.5817	8321.08	7615.29	1364.02	17.9116	705.791	1364.02	193.261	8.48196
PP1B	P62140	YQYGGLNSGRPVTPPR (heavy) 3+ -> y14++ [1]	F	8.31161e+09	1.54655e+08	1.86071	33333.3	33445.9	617.221	1.84543	-112.567	617.221	-548.313	-0.337701
PTN11	Q06124	GVDGSFLARPSK (heavy) 3+ -> y5+ [1]	B	2.8615e+06	54198.8	1.89407	130.221	522.35	1.75961	0.336864	-392.129	1.75961	-0.448732	-301.126
PTN11	Q06124	GVDGSFLARPSK (heavy) 3+ -> y5+ [1]	C	12649189	633934	5.01166	520.762	840.114	20.5812	2.44981	-319.353	20.5812	-6.44465	-61.3242
PTN11	Q06124	GVDGSFLARPSK (heavy) 3+ -> y5+ [1]	D	52094980	3.86907e+06	7.42696	2081.6	2120.75	125.613	5.92302	-39.1547	125.613	-320.811	-1.88099
PTN11	Q06124	GVDGSFLARPSK (heavy) 3+ -> y5+ [1]	E	2.14484e+08	1.41121e+07	6.57957	8321.08	7392.84	458.162	6.19737	928.242	458.162	49.358	11.1553
PTN11	Q06124	GVDGSFLARPSK (heavy) 3+ -> y5+ [1]	F	1.01896e+09	1.70269e+07	1.671	33333.3	33510.9	552.791	1.64959	-177.605	552.791	-311.247	-0.532816
PTN6	P29350	IQNSGDFYDLYGGEK (heavy) 2+ -> y4+ [1]	B	724981	170854	23.5667	130.221	648.845	19.5273	3.00956	-518.624	19.5273	-3.76522	-398.266
PTN6	P29350	IQNSGDFYDLYGGEK (heavy) 2+ -> y4+ [1]	C	3242911	255923	7.89177	520.762	936.625	29.2501	3.12292	-415.863	29.2501	-7.03358	-79.8568
PTN6	P29350	IQNSGDFYDLYGGEK (heavy) 2+ -> y4+ [1]	D	13154441	593010	4.50806	2081.6	2069.44	67.7765	3.27512	12.1606	67.7765	557.346	0.584194
PTN6	P29350	IQNSGDFYDLYGGEK (heavy) 2+ -> y4+ [1]	E	59402720	4.22763e+06	7.1169	8321.08	7355.27	483.187	6.56926	965.815	483.187	50.0289	11.6068
PTN6	P29350	IQNSGDFYDLYGGEK (heavy) 2+ -> y4+ [1]	F	287077920	2.34576e+07	8.17117	33333.3	33376.8	2681.03	8.03261	-43.4882	2681.03	-6164.96	-0.130465
PTPRA	P18433	TEDVEPQSVPLLAR (heavy) 2+ -> y9+ [1]	A	3.73037e+06	349638	9.37273	32.576	271.99	1.70709	0.62763	-239.414	1.70709	-0.713028	-734.939
PTPRA	P18433	TEDVEPQSVPLLAR (heavy) 2+ -> y9+ [1]	B	1.91027e+07	2.24242e+06	11.7388	130.221	347.044	10.9485	3.15478	-216.824	10.9485	-5.04949	-166.505
PTPRA	P18433	TEDVEPQSVPLLAR (heavy) 2+ -> y9+ [1]	C	8.0924e+07	9.25556e+06	11.4374	520.762	648.884	45.1898	6.96424	-128.122	45.1898	-35.2709	-24.6028
PTPRA	P18433	TEDVEPQSVPLLAR (heavy) 2+ -> y9+ [1]	D	335697760	3.62992e+07	10.8131	2081.6	1892.8	177.229	9.36331	188.795	177.229	93.8738	9.06972
PTPRA	P18433	TEDVEPQSVPLLAR (heavy) 2+ -> y9+ [1]	E	1.5709e+09	1.26756e+08	8.06899	8321.08	7923.62	618.879	7.81056	397.459	618.879	155.709	4.77653
PTPRA	P18433	TEDVEPQSVPLLAR (heavy) 2+ -> y9+ [1]	F	6.77559e+09	4.30279e+08	6.35043	33333.3	33335.2	2100.81	6.30209	-1.89467	2100.81	-110880	-0.00568401
PTPRJ	Q12913	VITEPIPVSDLR (heavy) 2+ -> y8+ [1]	A	5.99341e+06	192286	3.20829	32.576	209.107	0.75762	0.362313	-176.531	0.75762	-0.429172	-541.904
PTPRJ	Q12913	VITEPIPVSDLR (heavy) 2+ -> y8+ [1]	B	2.71901e+07	1.25473e+06	4.61465	130.221	292.623	4.94372	1.68945	-162.403	4.94372	-3.04412	-124.713
PTPRJ	Q12913	VITEPIPVSDLR (heavy) 2+ -> y8+ [1]	C	1.10481e+08	3.57915e+06	3.2396	520.762	620.797	14.1021	2.27162	-100.035	14.1021	-14.0972	-19.2094
PTPRJ	Q12913	VITEPIPVSDLR (heavy) 2+ -> y8+ [1]	D	3.99214e+08	4.18255e+07	10.477	2081.6	1758.42	164.796	9.37178	323.175	164.796	50.9927	15.5253
PTPRJ	Q12913	VITEPIPVSDLR (heavy) 2+ -> y8+ [1]	E	2.03209e+09	1.75138e+08	8.61863	8321.08	8192.07	690.058	8.42348	129.012	690.058	534.877	1.55043
PTPRJ	Q12913	VITEPIPVSDLR (heavy) 2+ -> y8+ [1]	F	8.41635e+09	2.6046e+08	3.09469	33333.3	33346.6	1026.23	3.07748	-13.219	1026.23	-7763.3	-0.0396571
RAB4A	P20338	IESGELDPER (heavy) 2+ -> y3+ [1]	A	1.52983e+06	275288	17.9947	32.576	450.829	3.53867	0.784926	-418.253	3.53867	-0.846061	-1283.93
RAB4A	P20338	IESGELDPER (heavy) 2+ -> y3+ [1]	B	6.83518e+06	385136	5.63462	130.221	519.026	4.95071	0.953845	-388.806	4.95071	-1.27331	-298.574
RAB4A	P20338	IESGELDPER (heavy) 2+ -> y3+ [1]	C	2.94751e+07	2.84325e+06	9.6463	520.762	810.049	36.5484	4.51187	-289.287	36.5484	-12.6339	-55.5508
RAB4A	P20338	IESGELDPER (heavy) 2+ -> y3+ [1]	D	1.25507e+08	1.63573e+07	13.033	2081.6	2044.48	210.264	10.2845	37.1178	210.264	566.477	1.78314
RAB4A	P20338	IESGELDPER (heavy) 2+ -> y3+ [1]	E	5.29007e+08	7.66876e+07	14.4965	8321.08	7231.24	985.774	13.6322	1089.84	985.774	90.4512	13.0973
RAB4A	P20338	IESGELDPER (heavy) 2+ -> y3+ [1]	F	2561980416	2.26122e+08	8.82608	33333.3	33363.9	2906.67	8.71202	-30.613	2906.67	-9494.91	-0.0918389
RGS18	Q9NS28	DGLEAFTR (heavy) 2+ -> y5+ [1]	B	1.34e+07	1.6449e+06	12.2753	130.221	447.847	13.2055	2.94866	-317.626	13.2055	-4.15755	-243.914
RGS18	Q9NS28	DGLEAFTR (heavy) 2+ -> y5+ [1]	C	5.52746e+07	4.51879e+06	8.17517	520.762	784.021	36.2775	4.62711	-263.26	36.2775	-13.7801	-50.5528
RGS18	Q9NS28	DGLEAFTR (heavy) 2+ -> y5+ [1]	D	2.27251e+08	9.69204e+06	4.2649	2081.6	2164.67	77.809	3.59449	-83.0741	77.809	-93.6622	-3.99088
RGS18	Q9NS28	DGLEAFTR (heavy) 2+ -> y5+ [1]	E	920999104	1.14352e+08	12.416	8321.08	7734.18	918.031	11.8698	586.906	918.031	156.419	7.05324
RGS18	Q9NS28	DGLEAFTR (heavy) 2+ -> y5+ [1]	F	4.10008e+09	3.73885e+08	9.11895	33333.3	33256.3	3001.6	9.02565	77.0534	3001.6	3895.47	0.23116
RHG01	Q07960	NPEQEPIPIVLR (heavy) 2+ -> y7+ [1]	A	4012145	755608	18.833	32.576	359.885	3.2791	0.911152	-327.309	3.2791	-1.00184	-1004.75
RHG01	Q07960	NPEQEPIPIVLR (heavy) 2+ -> y7+ [1]	B	1.9182e+07	577481	3.01054	130.221	425.717	2.50608	0.588673	-295.496	2.50608	-0.848093	-226.92
RHG01	Q07960	NPEQEPIPIVLR (heavy) 2+ -> y7+ [1]	C	8.18219e+07	5.56722e+06	6.80408	520.762	697.554	24.1599	3.46353	-176.792	24.1599	-13.6657	-33.9487
RHG01	Q07960	NPEQEPIPIVLR (heavy) 2+ -> y7+ [1]	D	3.59465e+08	1.72665e+07	4.8034	2081.6	1902.43	74.9311	3.9387	179.164	74.9311	41.8226	8.60705
RHG01	Q07960	NPEQEPIPIVLR (heavy) 2+ -> y7+ [1]	E	1682901248	1.64335e+08	9.76498	8321.08	7645.72	713.161	9.32758	675.363	713.161	105.597	8.11629
RHG01	Q07960	NPEQEPIPIVLR (heavy) 2+ -> y7+ [1]	F	7.61481e+09	4.85576e+08	6.37674	33333.3	33388.3	2107.24	6.31133	-54.9309	2107.24	-3836.17	-0.164793
RHG06	O43182	SVPIQSLSELER (heavy) 2+ -> y8+ [1]	A	2.83034e+06	171606	6.06308	32.576	322.929	1.11289	0.344624	-290.353	1.11289	-0.383288	-891.311
RHG06	O43182	SVPIQSLSELER (heavy) 2+ -> y8+ [1]	B	1.33537e+07	736262	5.51356	130.221	391.175	4.77477	1.22062	-260.954	4.77477	-1.82974	-200.394
RHG06	O43182	SVPIQSLSELER (heavy) 2+ -> y8+ [1]	C	5.9208e+07	5.21906e+06	8.81479	520.762	688.547	33.8464	4.91562	-167.785	33.8464	-20.1724	-32.2192
RHG06	O43182	SVPIQSLSELER (heavy) 2+ -> y8+ [1]	D	242183664	2.188e+07	9.03445	2081.6	1875.17	141.895	7.56703	206.427	141.895	68.7386	9.91674
RHG06	O43182	SVPIQSLSELER (heavy) 2+ -> y8+ [1]	E	1168375616	1.50674e+08	12.8961	8321.08	7881.67	977.146	12.3977	439.415	977.146	222.374	5.28075
RHG06	O43182	SVPIQSLSELER (heavy) 2+ -> y8+ [1]	F	5.08169e+09	4.35783e+08	8.57555	33333.3	33260.1	2826.12	8.49702	73.2509	2826.12	3858.13	0.219753
ROCK1	Q13464	NIDNFLSR (heavy) 2+ -> y5+ [1]	B	2.44207e+06	342810	14.0377	130.221	621.681	10.8145	1.73956	-491.461	10.8145	-2.20048	-377.406
ROCK1	Q13464	NIDNFLSR (heavy) 2+ -> y5+ [1]	C	1.15092e+07	2.37477e+06	20.6336	520.762	907.719	74.916	8.25321	-386.958	74.916	-19.3602	-74.3061
ROCK1	Q13464	NIDNFLSR (heavy) 2+ -> y5+ [1]	D	48337276	3.8778e+06	8.02238	2081.6	2069.52	122.332	5.91111	12.0766	122.332	1012.96	0.580162
ROCK1	Q13464	NIDNFLSR (heavy) 2+ -> y5+ [1]	E	216774144	1.90568e+07	8.79111	8321.08	7383.14	601.18	8.1426	937.938	601.18	64.0959	11.2718
ROCK1	Q13464	NIDNFLSR (heavy) 2+ -> y5+ [1]	F	1.04164e+09	7.41385e+07	7.11748	33333.3	33404.9	2338.82	7.00143	-71.5964	2338.82	-3266.68	-0.214789
ROCK1	Q13464	VSYDVTSAR (heavy) 2+ -> y6+ [1]	B	3.29319e+06	583440	17.7166	130.221	444.231	15.3662	3.45906	-314.01	15.3662	-4.89353	-241.137
ROCK1	Q13464	VSYDVTSAR (heavy) 2+ -> y6+ [1]	C	1.45113e+07	956556	6.59179	520.762	739.685	25.193	3.40591	-218.924	25.193	-11.5077	-42.0391
ROCK1	Q13464	VSYDVTSAR (heavy) 2+ -> y6+ [1]	D	69017032	3.02174e+06	4.37826	2081.6	2175.21	79.5844	3.65869	-93.6162	79.5844	-85.0113	-4.49732
ROCK1	Q13464	VSYDVTSAR (heavy) 2+ -> y6+ [1]	E	2.74367e+08	4.03742e+07	14.7154	8321.08	7583.57	1063.34	14.0217	737.509	1063.34	144.181	8.86313
ROCK1	Q13464	VSYDVTSAR (heavy) 2+ -> y6+ [1]	F	1256274688	3.65674e+07	2.91078	33333.3	33444.3	963.084	2.87967	-110.959	963.084	-867.967	-0.332876
RPGP2	Q684P5	LPSVPQIAK (heavy) 2+ -> y5+ [1]	A	3.42085e+06	477911	13.9705	32.576	471.372	2.76281	0.586121	-438.796	2.76281	-0.629634	-1346.99
RPGP2	Q684P5	LPSVPQIAK (heavy) 2+ -> y5+ [1]	B	14602307	1.80821e+06	12.383	130.221	536.013	10.4533	1.95019	-405.792	10.4533	-2.57602	-311.619
RPGP2	Q684P5	LPSVPQIAK (heavy) 2+ -> y5+ [1]	C	6.27504e+07	5.50291e+06	8.76952	520.762	814.358	31.8125	3.90645	-293.597	31.8125	-10.8354	-56.3783
RPGP2	Q684P5	LPSVPQIAK (heavy) 2+ -> y5+ [1]	D	2.74858e+08	7.63993e+06	2.7796	2081.6	2040.56	44.1666	2.16444	41.043	44.1666	107.611	1.9717
RPGP2	Q684P5	LPSVPQIAK (heavy) 2+ -> y5+ [1]	E	1.14166e+09	1.769e+08	15.495	8321.08	7051.54	1022.66	14.5027	1269.54	1022.66	80.5537	15.257
RPGP2	Q684P5	LPSVPQIAK (heavy) 2+ -> y5+ [1]	F	5.7177e+09	2.91779e+08	5.10309	33333.3	33505.7	1686.78	5.03431	-172.402	1686.78	-978.403	-0.517205
SCFD1	Q8WVM8	SLLDIISDPDAGTPEDK (heavy) 2+ -> y9+ [1]	B	2.67988e+06	206847	7.71852	130.221	708.276	7.40559	1.04558	-578.056	7.40559	-1.28112	-443.905
SCFD1	Q8WVM8	SLLDIISDPDAGTPEDK (heavy) 2+ -> y9+ [1]	C	1.07882e+07	441384	4.09137	520.762	998.572	15.8026	1.58252	-477.811	15.8026	-3.30729	-91.7523
SCFD1	Q8WVM8	SLLDIISDPDAGTPEDK (heavy) 2+ -> y9+ [1]	D	3.63889e+07	4.68234e+06	12.8675	2081.6	1915.14	167.639	8.75336	166.464	167.639	100.706	7.99691
SCFD1	Q8WVM8	SLLDIISDPDAGTPEDK (heavy) 2+ -> y9+ [1]	E	1.91538e+08	9.52993e+06	4.97549	8321.08	7469.82	341.193	4.56763	851.267	341.193	40.0807	10.2302
SCFD1	Q8WVM8	SLLDIISDPDAGTPEDK (heavy) 2+ -> y9+ [1]	F	9.12871e+08	9.0276e+07	9.88924	33333.3	33295.2	3232.09	9.70737	38.1363	3232.09	8475.1	0.114409
SNAA	P54920	NSQSFFSGLFGGSSK (heavy) 2+ -> y10+ [1]	B	714625	79269.4	11.0925	130.221	690.554	8.45099	1.2238	-560.334	8.45099	-1.50821	-430.296
SNAA	P54920	NSQSFFSGLFGGSSK (heavy) 2+ -> y10+ [1]	C	3490289	286888	8.21962	520.762	986.47	30.5854	3.10049	-465.709	30.5854	-6.5675	-89.4284
SNAA	P54920	NSQSFFSGLFGGSSK (heavy) 2+ -> y10+ [1]	D	1.48238e+07	1.19988e+06	8.09425	2081.6	2194.75	127.92	5.82846	-113.151	127.92	-113.052	-5.43578
SNAA	P54920	NSQSFFSGLFGGSSK (heavy) 2+ -> y10+ [1]	E	6.24356e+07	4.44266e+06	7.11558	8321.08	7270.69	473.636	6.51432	1050.4	473.636	45.0911	12.6233
SNAA	P54920	NSQSFFSGLFGGSSK (heavy) 2+ -> y10+ [1]	F	3.06068e+08	3.50963e+07	11.4668	33333.3	33244.5	3741.65	11.2549	88.7971	3741.65	4213.71	0.266391
SNAA	P54920	YEELFPAFSDSR (heavy) 2+ -> y7+ [1]	B	1.2167e+07	1.38543e+06	11.3868	130.221	577.684	13.5116	2.33893	-447.463	13.5116	-3.01961	-343.619
SNAA	P54920	YEELFPAFSDSR (heavy) 2+ -> y7+ [1]	C	42163720	3.39025e+06	8.04067	520.762	870.231	33.0639	3.79944	-349.47	33.0639	-9.46117	-67.1074
SNAA	P54920	YEELFPAFSDSR (heavy) 2+ -> y7+ [1]	D	157218480	8.4848e+06	5.39682	2081.6	1992.32	82.7493	4.15341	89.278	82.7493	92.6872	4.28891
SNAA	P54920	YEELFPAFSDSR (heavy) 2+ -> y7+ [1]	E	721677568	4.36311e+07	6.04579	8321.08	7497.3	425.519	5.67563	823.787	425.519	51.654	9.89999
SNAA	P54920	YEELFPAFSDSR (heavy) 2+ -> y7+ [1]	F	3.38271e+09	1.67581e+08	4.95403	33333.3	33449.5	1634.36	4.88605	-116.132	1634.36	-1407.33	-0.348396
SNP29	O95721	DLPDGPDAPADR (heavy) 2+ -> y10++ [1]	A	2.74698e+06	225652	8.21457	32.576	446.207	1.91507	0.42919	-413.631	1.91507	-0.462991	-1269.74
SNP29	O95721	DLPDGPDAPADR (heavy) 2+ -> y10++ [1]	B	12200964	1.13968e+06	9.34089	130.221	526.442	9.67227	1.83729	-396.221	9.67227	-2.44113	-304.269
SNP29	O95721	DLPDGPDAPADR (heavy) 2+ -> y10++ [1]	C	4.15992e+07	6.04246e+06	14.5254	520.762	775.94	51.2813	6.60893	-255.178	51.2813	-20.0963	-49.0009
SNP29	O95721	DLPDGPDAPADR (heavy) 2+ -> y10++ [1]	D	181738736	1.8177e+07	10.0017	2081.6	1965.28	154.265	7.84953	116.318	154.265	132.624	5.58791
SNP29	O95721	DLPDGPDAPADR (heavy) 2+ -> y10++ [1]	E	8.26692e+08	1.16396e+08	14.0798	8321.08	7438.9	987.837	13.2793	882.185	987.837	111.976	10.6018
SNP29	O95721	DLPDGPDAPADR (heavy) 2+ -> y10++ [1]	F	3869982976	4.01611e+08	10.3776	33333.3	33266.8	3408.41	10.2457	66.5268	3408.41	5123.36	0.19958
SNP29	O95721	SVFGGLVNYFK (heavy) 2+ -> y8+ [1]	C	5.41962e+06	748850	13.8174	520.762	1391.23	44.5193	3.20001	-870.465	44.5193	-5.11443	-167.152
SNP29	O95721	SVFGGLVNYFK (heavy) 2+ -> y8+ [1]	D	21544964	1.47612e+06	6.85134	2081.6	2349.88	87.7557	3.73447	-268.284	87.7557	-32.71	-12.8884
SNP29	O95721	SVFGGLVNYFK (heavy) 2+ -> y8+ [1]	E	103158288	1.53604e+07	14.8902	8321.08	7201.82	913.182	12.6799	1119.27	913.182	81.5876	13.451
SNP29	O95721	SVFGGLVNYFK (heavy) 2+ -> y8+ [1]	F	5.42383e+08	5.1733e+07	9.53809	33333.3	33313.9	3075.54	9.23202	19.4831	3075.54	15785.7	0.0584493
SRC	P12931	GPSAAFAPAAAEPK (heavy) 2+ -> y7+ [1]	A	1.27154e+06	141222	11.1064	32.576	367.18	2.04055	0.555737	-334.604	2.04055	-0.609841	-1027.15
SRC	P12931	GPSAAFAPAAAEPK (heavy) 2+ -> y7+ [1]	B	6.17172e+06	664450	10.766	130.221	437.984	9.60082	2.19205	-307.763	9.60082	-3.11955	-236.34
SRC	P12931	GPSAAFAPAAAEPK (heavy) 2+ -> y7+ [1]	C	2.61934e+07	4.57404e+06	17.4626	520.762	727.283	66.0915	9.08746	-206.521	66.0915	-32.0023	-39.6575
SRC	P12931	GPSAAFAPAAAEPK (heavy) 2+ -> y7+ [1]	D	1.12404e+08	7.27327e+06	6.47063	2081.6	1972.97	105.093	5.32667	108.631	105.093	96.7436	5.21863
SRC	P12931	GPSAAFAPAAAEPK (heavy) 2+ -> y7+ [1]	E	507561472	4.43897e+07	8.74567	8321.08	7682.71	641.399	8.34861	638.376	641.399	100.473	7.67179
SRC	P12931	GPSAAFAPAAAEPK (heavy) 2+ -> y7+ [1]	F	2.27573e+09	2.36908e+08	10.4102	33333.3	33231.5	3423.15	10.3009	101.88	3423.15	3359.97	0.305641
SRC	P12931	LFGGFNSSDTVTSPQR (heavy) 2+ -> y11+ [1]	A	370423	35142.4	9.4871	32.576	400.293	1.57044	0.392323	-367.717	1.57044	-0.427078	-1128.8
SRC	P12931	LFGGFNSSDTVTSPQR (heavy) 2+ -> y11+ [1]	B	1.83085e+06	311753	17.0278	130.221	465.556	13.9316	2.99246	-335.336	13.9316	-4.15453	-257.513
SRC	P12931	LFGGFNSSDTVTSPQR (heavy) 2+ -> y11+ [1]	C	8.33987e+06	539558	6.46962	520.762	756.431	24.1117	3.18756	-235.669	24.1117	-10.2312	-45.2547
SRC	P12931	LFGGFNSSDTVTSPQR (heavy) 2+ -> y11+ [1]	D	33236378	1.50547e+06	4.52958	2081.6	1869	67.2762	3.59958	212.595	67.2762	31.6452	10.2131
SRC	P12931	LFGGFNSSDTVTSPQR (heavy) 2+ -> y11+ [1]	E	1.5721e+08	1.4322e+07	9.1101	8321.08	7409.14	640.021	8.63826	911.942	640.021	70.1822	10.9594
SRC	P12931	LFGGFNSSDTVTSPQR (heavy) 2+ -> y11+ [1]	F	741485056	1.12148e+07	1.51248	33333.3	33519.1	501.167	1.49517	-185.816	501.167	-269.711	-0.557449
SRC8	Q14247	TVPVEAVTSK (heavy) 2+ -> y8++ [1]	A	2.85564e+06	423914	14.8448	32.576	494.464	2.95735	0.598091	-461.888	2.95735	-0.640273	-1417.88
SRC8	Q14247	TVPVEAVTSK (heavy) 2+ -> y8++ [1]	B	11926735	1.23036e+06	10.316	130.221	557.747	8.58333	1.53893	-427.526	8.58333	-2.00767	-328.309
SRC8	Q14247	TVPVEAVTSK (heavy) 2+ -> y8++ [1]	C	5.24611e+07	5.75652e+06	10.9729	520.762	840.527	40.1592	4.77786	-319.765	40.1592	-12.559	-61.4033
SRC8	Q14247	TVPVEAVTSK (heavy) 2+ -> y8++ [1]	D	2.30067e+08	2.98224e+07	12.9625	2081.6	2079.56	208.05	10.0045	2.04248	208.05	10186.2	0.0981206
SRC8	Q14247	TVPVEAVTSK (heavy) 2+ -> y8++ [1]	E	962125504	1.55824e+08	16.1959	8321.08	7186.61	1087.08	15.1264	1134.47	1087.08	95.8226	13.6337
SRC8	Q14247	TVPVEAVTSK (heavy) 2+ -> y8++ [1]	F	4.69965e+09	5.27284e+08	11.2196	33333.3	33260.7	3678.49	11.0596	72.6692	3678.49	5061.96	0.218007
STIM1	Q13586	SHSPSSPDPDTPSPVGDSR (heavy) 3+ -> y8+ [1]	B	4789691	99741.8	2.08243	130.221	110.31	2.18847	1.98393	19.911	2.18847	10.9913	15.2902
STIM1	Q13586	SHSPSSPDPDTPSPVGDSR (heavy) 3+ -> y8+ [1]	C	1.98377e+07	1.0729e+06	5.40837	520.762	440.484	23.5408	5.34431	80.2777	23.5408	29.3243	15.4154
STIM1	Q13586	SHSPSSPDPDTPSPVGDSR (heavy) 3+ -> y8+ [1]	D	8.60067e+07	7.51178e+06	8.73394	2081.6	1892.32	164.819	8.70986	189.277	164.819	87.078	9.09286
STIM1	Q13586	SHSPSSPDPDTPSPVGDSR (heavy) 3+ -> y8+ [1]	E	4.01412e+08	4.71228e+07	11.7393	8321.08	8812.73	1033.94	11.7323	-491.651	1033.94	-210.299	-5.9085
STIM1	Q13586	SHSPSSPDPDTPSPVGDSR (heavy) 3+ -> y8+ [1]	F	1.50975e+09	7.9538e+07	5.26829	33333.3	33131.1	1745.17	5.26746	202.186	1745.17	863.152	0.606557
STIM1	Q13586	YAEEELEQVR (heavy) 2+ -> y8+ [1]	A	835190	78573.6	9.40787	32.576	465.944	1.26528	0.271552	-433.368	1.26528	-0.291964	-1330.33
STIM1	Q13586	YAEEELEQVR (heavy) 2+ -> y8+ [1]	B	4.4917e+06	332506	7.40268	130.221	524.825	5.35438	1.02022	-394.604	5.35438	-1.3569	-303.027
STIM1	Q13586	YAEEELEQVR (heavy) 2+ -> y8+ [1]	C	2.04199e+07	2.97604e+06	14.5742	520.762	781.319	47.9235	6.13367	-260.557	47.9235	-18.3927	-50.0338
STIM1	Q13586	YAEEELEQVR (heavy) 2+ -> y8+ [1]	D	9.57982e+07	1.00789e+07	10.5209	2081.6	1995.14	162.301	8.13481	86.4558	162.301	187.727	4.15334
STIM1	Q13586	YAEEELEQVR (heavy) 2+ -> y8+ [1]	E	429874528	5.06494e+07	11.7824	8321.08	7374.81	815.612	11.0594	946.277	815.612	86.1917	11.372
STIM1	Q13586	YAEEELEQVR (heavy) 2+ -> y8+ [1]	F	2.03843e+09	2.14213e+08	10.5087	33333.3	33277.5	3449.5	10.3658	55.7971	3449.5	6182.22	0.167391
STX11	O75558	AQYNALTLTFQR (heavy) 2+ -> y10+ [1]	B	1.21725e+06	41677.3	3.42389	130.221	507.064	2.42407	0.478059	-376.843	2.42407	-0.643256	-289.388
STX11	O75558	AQYNALTLTFQR (heavy) 2+ -> y10+ [1]	C	6.46744e+06	426172	6.5895	520.762	812.43	24.7874	3.05102	-291.669	24.7874	-8.49848	-56.0081
STX11	O75558	AQYNALTLTFQR (heavy) 2+ -> y10+ [1]	D	2.43652e+07	3.16657e+06	12.9963	2081.6	1853.42	184.177	9.93714	228.182	184.177	80.7148	10.9619
STX11	O75558	AQYNALTLTFQR (heavy) 2+ -> y10+ [1]	E	1.28745e+08	1.60677e+07	12.4802	8321.08	7924.47	934.543	11.7931	396.613	934.543	235.631	4.76636
STX11	O75558	AQYNALTLTFQR (heavy) 2+ -> y10+ [1]	F	5.64851e+08	4.20504e+07	7.44451	33333.3	33289.6	2445.77	7.34695	43.717	2445.77	5594.56	0.131151
STX11	O75558	LAELLDLSK (heavy) 2+ -> y7+ [1]	B	1.48119e+06	295785	19.9695	130.221	739.29	12.3146	1.66574	-609.069	12.3146	-2.02188	-467.721
STX11	O75558	LAELLDLSK (heavy) 2+ -> y7+ [1]	C	7.55227e+06	1.12571e+06	14.9055	520.762	992.051	46.8673	4.72428	-471.289	46.8673	-9.94449	-90.5
STX11	O75558	LAELLDLSK (heavy) 2+ -> y7+ [1]	D	2.93598e+07	3.91187e+06	13.3239	2081.6	1899.98	162.865	8.57197	181.621	162.865	89.6734	8.72506
STX11	O75558	LAELLDLSK (heavy) 2+ -> y7+ [1]	E	1.62498e+08	2.40403e+07	14.7942	8321.08	7442.99	1000.88	13.4473	878.088	1000.88	113.984	10.5526
STX11	O75558	LAELLDLSK (heavy) 2+ -> y7+ [1]	F	783862464	7.18384e+07	9.16467	33333.3	33312.7	2990.9	8.97825	20.649	2990.9	14484.5	0.0619469
STX12	Q86Y82	LQENLQQLQHSTNQLAK (heavy) 3+ -> y8+ [1]	B	1.6144e+06	402564	24.9359	130.221	431.53	21.6965	5.02782	-301.309	21.6965	-7.20075	-231.384
STX12	Q86Y82	LQENLQQLQHSTNQLAK (heavy) 3+ -> y8+ [1]	C	7.15508e+06	1.56927e+06	21.9323	520.762	730.15	84.5773	11.5835	-209.389	84.5773	-40.3925	-40.2081
STX12	Q86Y82	LQENLQQLQHSTNQLAK (heavy) 3+ -> y8+ [1]	D	3.09992e+07	1.72518e+06	5.56524	2081.6	2015.25	92.9801	4.61383	66.3498	92.9801	140.136	3.18744
STX12	Q86Y82	LQENLQQLQHSTNQLAK (heavy) 3+ -> y8+ [1]	E	1.4522e+08	1.06508e+07	7.33425	8321.08	8171.28	574.034	7.02502	149.801	574.034	383.198	1.80026
STX12	Q86Y82	LQENLQQLQHSTNQLAK (heavy) 3+ -> y8+ [1]	F	6.06619e+08	7.39005e+07	12.1824	33333.3	33038.8	3982.93	12.0553	294.548	3982.93	1352.22	0.883643
STX4	Q12846	NILSSADYVER (heavy) 2+ -> y8+ [1]	A	1.64917e+06	288231	17.4774	32.576	342.804	3.12993	0.913037	-310.228	3.12993	-1.00891	-952.322
STX4	Q12846	NILSSADYVER (heavy) 2+ -> y8+ [1]	B	8.62075e+06	1.01284e+06	11.7489	130.221	418.51	10.9985	2.62802	-288.289	10.9985	-3.81511	-221.385
STX4	Q12846	NILSSADYVER (heavy) 2+ -> y8+ [1]	C	38322730	5.08128e+06	13.2592	520.762	741.047	55.1782	7.44598	-220.285	55.1782	-25.0486	-42.3005
STX4	Q12846	NILSSADYVER (heavy) 2+ -> y8+ [1]	D	151388768	7.21403e+06	4.76523	2081.6	1968.84	78.3379	3.97888	112.756	78.3379	69.4757	5.41679
STX4	Q12846	NILSSADYVER (heavy) 2+ -> y8+ [1]	E	6.7849e+08	7.80685e+07	11.5062	8321.08	7692.69	847.754	11.0203	628.39	847.754	134.909	7.55178
STX4	Q12846	NILSSADYVER (heavy) 2+ -> y8+ [1]	F	3.03255e+09	2.93305e+08	9.6719	33333.3	33255.7	3185.03	9.57741	77.6566	3185.03	4101.43	0.23297
STX4	Q12846	VALVVHPGTAR (heavy) 3+ -> y5+ [1]	A	3.48223e+06	478441	13.7395	32.576	-3.26529	3.54459	-108.554	35.8413	3.54459	9.88969	110.024
STX4	Q12846	VALVVHPGTAR (heavy) 3+ -> y5+ [1]	B	14097655	535331	3.7973	130.221	75.3805	3.96607	5.2614	54.8401	3.96607	7.23206	42.1132
STX4	Q12846	VALVVHPGTAR (heavy) 3+ -> y5+ [1]	C	5.7071e+07	1.89009e+06	3.31182	520.762	393.755	14.003	3.55627	127.007	14.003	11.0254	24.3887
STX4	Q12846	VALVVHPGTAR (heavy) 3+ -> y5+ [1]	D	2.98809e+08	9.98505e+06	3.34162	2081.6	2184.7	73.9756	3.38607	-103.104	73.9756	-71.7487	-4.9531
STX4	Q12846	VALVVHPGTAR (heavy) 3+ -> y5+ [1]	E	1187411264	1.81761e+08	15.3074	8321.08	8768.04	1346.6	15.3581	-446.955	1346.6	-301.284	-5.37136
STX4	Q12846	VALVVHPGTAR (heavy) 3+ -> y5+ [1]	F	4.45831e+09	3.93491e+08	8.82601	33333.3	33001	2915.23	8.83378	332.371	2915.23	877.102	0.997113
STX7	O15400	LVAEFTTSLTNFQK (heavy) 2+ -> y9+ [1]	D	4.56489e+06	631555	13.8351	2081.6	1962.44	227.886	11.6124	119.161	227.886	191.242	5.72451
STX7	O15400	LVAEFTTSLTNFQK (heavy) 2+ -> y9+ [1]	E	2.26207e+07	957199	4.23152	8321.08	8477.56	345.389	4.07415	-156.48	345.389	-220.723	-1.88053
STX7	O15400	LVAEFTTSLTNFQK (heavy) 2+ -> y9+ [1]	F	9.14017e+07	641320	0.70165	33333.3	33296	231.409	0.695006	37.3191	231.409	620.083	0.111957
STXB3	O00186	TEQDLALGTDAEGQK (heavy) 2+ -> y8+ [1]	A	810195	113043	13.9526	32.576	425.421	2.2696	0.533495	-392.845	2.2696	-0.577734	-1205.93
STXB3	O00186	TEQDLALGTDAEGQK (heavy) 2+ -> y8+ [1]	B	4242736	206249	4.86122	130.221	494.337	4.14092	0.837672	-364.116	4.14092	-1.13725	-279.615
STXB3	O00186	TEQDLALGTDAEGQK (heavy) 2+ -> y8+ [1]	C	17542311	4.01322e+06	22.8774	520.762	761.356	80.5747	10.583	-240.595	80.5747	-33.4898	-46.2005
STXB3	O00186	TEQDLALGTDAEGQK (heavy) 2+ -> y8+ [1]	D	7.89262e+07	7.94633e+06	10.0681	2081.6	1993.78	159.541	8.00193	87.819	159.541	181.67	4.21882
STXB3	O00186	TEQDLALGTDAEGQK (heavy) 2+ -> y8+ [1]	E	3.4686e+08	5.11931e+07	14.759	8321.08	7373.17	1027.82	13.94	947.912	1027.82	108.43	11.3917
STXB3	O00186	TEQDLALGTDAEGQK (heavy) 2+ -> y8+ [1]	F	1641772032	1.31321e+08	7.99874	33333.3	33371.5	2636.57	7.90067	-38.1758	2636.57	-6906.39	-0.114527
TA2R	P21731	SLSLQPQLTQR (heavy) 2+ -> y6+ [1]	A	6.27432e+06	648662	10.3384	32.576	179.104	2.40352	1.34197	-146.528	2.40352	-1.64032	-449.802
TA2R	P21731	SLSLQPQLTQR (heavy) 2+ -> y6+ [1]	B	3.11496e+07	2.11309e+06	6.78367	130.221	271.276	7.82975	2.88627	-141.055	7.82975	-5.55086	-108.32
TA2R	P21731	SLSLQPQLTQR (heavy) 2+ -> y6+ [1]	C	1.30666e+08	2.98878e+07	22.8735	520.762	640.019	110.745	17.3034	-119.258	110.745	-92.8621	-22.9006
TA2R	P21731	SLSLQPQLTQR (heavy) 2+ -> y6+ [1]	D	518227680	4.79716e+07	9.25686	2081.6	2076.07	177.752	8.56193	5.52438	177.752	3217.59	0.265391
TA2R	P21731	SLSLQPQLTQR (heavy) 2+ -> y6+ [1]	E	2.1195e+09	2.28031e+08	10.7587	8321.08	8009.37	844.936	10.5493	311.712	844.936	271.063	3.74605
TA2R	P21731	SLSLQPQLTQR (heavy) 2+ -> y6+ [1]	F	8.92974e+09	7.27233e+08	8.14394	33333.3	33243.7	2694.66	8.10576	89.6039	2694.66	3007.3	0.268812
TEC	P42680	FGGEGSSGFR (heavy) 2+ -> y6+ [1]	B	4138078	347678	8.40192	130.221	402.521	7.02187	1.74447	-272.3	7.02187	-2.57872	-209.107
TEC	P42680	FGGEGSSGFR (heavy) 2+ -> y6+ [1]	C	18324633	2.74438e+06	14.9765	520.762	689.039	55.4269	8.04408	-168.278	55.4269	-32.9378	-32.3138
TEC	P42680	FGGEGSSGFR (heavy) 2+ -> y6+ [1]	D	8.72285e+07	8.41648e+06	9.64876	2081.6	2080.66	169.983	8.16969	0.942668	169.983	18032.1	0.0452858
TEC	P42680	FGGEGSSGFR (heavy) 2+ -> y6+ [1]	E	375409632	5.2376e+07	13.9517	8321.08	7900.9	1057.81	13.3885	420.182	1057.81	251.751	5.04961
TEC	P42680	FGGEGSSGFR (heavy) 2+ -> y6+ [1]	F	1633697152	1.0463e+08	6.4045	33333.3	33313.9	2113.16	6.34318	19.4532	2113.16	10862.8	0.0583596
TLN1	Q9Y490	ALDGAFTEENR (heavy) 2+ -> y6+ [1]	A	1.26326e+06	258623	20.4727	32.576	437.263	3.82953	0.875795	-404.687	3.82953	-0.946293	-1242.29
TLN1	Q9Y490	ALDGAFTEENR (heavy) 2+ -> y6+ [1]	B	5.8257e+06	975675	16.7478	130.221	504.821	14.4472	2.86185	-374.601	14.4472	-3.8567	-287.666
TLN1	Q9Y490	ALDGAFTEENR (heavy) 2+ -> y6+ [1]	C	2.53391e+07	4.79796e+06	18.935	520.762	793.764	71.0453	8.95044	-273.002	71.0453	-26.0237	-52.4236
TLN1	Q9Y490	ALDGAFTEENR (heavy) 2+ -> y6+ [1]	D	1.12206e+08	1.69163e+07	15.0762	2081.6	2080.03	250.487	12.0425	1.57001	250.487	15954.4	0.0754234
TLN1	Q9Y490	ALDGAFTEENR (heavy) 2+ -> y6+ [1]	E	483153824	7.608e+07	15.7465	8321.08	7572.8	1126.55	14.8762	748.277	1126.55	150.552	8.99255
TLN1	Q9Y490	ALDGAFTEENR (heavy) 2+ -> y6+ [1]	F	2.20244e+09	3.11524e+08	14.1445	33333.3	33030.9	4612.85	13.9653	302.442	4612.85	1525.2	0.907327
TRML1	Q86YW5	VSLNILPPEEEEETHK (heavy) 3+ -> y10++ [1]	B	5.76711e+06	289332	5.01693	130.221	692.704	4.08619	0.589891	-562.483	4.08619	-0.726457	-431.946
TRML1	Q86YW5	VSLNILPPEEEEETHK (heavy) 3+ -> y10++ [1]	C	24050946	2.78781e+06	11.5913	520.762	950.924	39.3719	4.14038	-430.162	39.3719	-9.1528	-82.6025
TRML1	Q86YW5	VSLNILPPEEEEETHK (heavy) 3+ -> y10++ [1]	D	1.02147e+08	1.61252e+07	15.7862	2081.6	2053.87	227.734	11.088	27.7303	227.734	821.246	1.33216
TRML1	Q86YW5	VSLNILPPEEEEETHK (heavy) 3+ -> y10++ [1]	E	474209600	7.13582e+07	15.0478	8321.08	7308.46	1007.78	13.7893	1012.62	1007.78	99.5223	12.1693
TRML1	Q86YW5	VSLNILPPEEEEETHK (heavy) 3+ -> y10++ [1]	F	2.32033e+09	1.80949e+08	7.79839	33333.3	33381	2555.52	7.65559	-47.7065	2555.52	-5356.75	-0.143119
TTC37	Q6PGP7	AALNELLK (heavy) 2+ -> y6+ [1]	A	1.86226e+06	183150	9.83482	32.576	433.744	1.74172	0.401555	-401.168	1.74172	-0.434163	-1231.48
TTC37	Q6PGP7	AALNELLK (heavy) 2+ -> y6+ [1]	B	8.31676e+06	871726	10.4816	130.221	495.125	8.28995	1.67431	-364.904	8.28995	-2.27181	-280.22
TTC37	Q6PGP7	AALNELLK (heavy) 2+ -> y6+ [1]	C	37976286	5.63378e+06	14.835	520.762	777.181	53.5761	6.89365	-256.419	53.5761	-20.8939	-49.2393
TTC37	Q6PGP7	AALNELLK (heavy) 2+ -> y6+ [1]	D	168654992	1.11409e+07	6.60571	2081.6	2019.91	105.947	5.24515	61.689	105.947	171.744	2.96354
TTC37	Q6PGP7	AALNELLK (heavy) 2+ -> y6+ [1]	E	719756864	9.32644e+07	12.9578	8321.08	7260.78	886.926	12.2153	1060.3	886.926	83.6484	12.7424
TTC37	Q6PGP7	AALNELLK (heavy) 2+ -> y6+ [1]	F	3.47187e+09	2.37781e+08	6.84878	33333.3	33432.8	2261.25	6.76355	-99.5001	2261.25	-2272.61	-0.2985
VAMP8	Q9BV40	TEDLEATSEHFK (heavy) 2+ -> b3+ [1]	B	1.54992e+06	148811	9.60121	130.221	432.265	9.50038	2.19781	-302.045	9.50038	-3.14536	-231.948
VAMP8	Q9BV40	TEDLEATSEHFK (heavy) 2+ -> b3+ [1]	C	6637507	1.75376e+06	26.422	520.762	757.067	111.964	14.7891	-236.305	111.964	-47.381	-45.3769
VAMP8	Q9BV40	TEDLEATSEHFK (heavy) 2+ -> b3+ [1]	D	28242804	362997	1.28527	2081.6	2136.39	23.1744	1.08475	-54.7932	23.1744	-42.2944	-2.63227
VAMP8	Q9BV40	TEDLEATSEHFK (heavy) 2+ -> b3+ [1]	E	114147736	1.35891e+07	11.9048	8321.08	7620.73	867.554	11.3841	700.35	867.554	123.874	8.41657
VAMP8	Q9BV40	TEDLEATSEHFK (heavy) 2+ -> b3+ [1]	F	5.18581e+08	1.73196e+07	3.33981	33333.3	33440.5	1105.72	3.30652	-107.206	1105.72	-1031.39	-0.321619
VP33A	Q96AX1	AGLLKPQTGGR (heavy) 2+ -> y6+ [1]	B	4893507	406579	8.30854	130.221	226.844	7.45542	3.28659	-96.623	7.45542	-7.716	-74.1994
VP33A	Q96AX1	AGLLKPQTGGR (heavy) 2+ -> y6+ [1]	C	2.48937e+07	6.89051e+06	27.6797	520.762	593.587	126.351	21.286	-72.8252	126.351	-173.499	-13.9844
VP33A	Q96AX1	AGLLKPQTGGR (heavy) 2+ -> y6+ [1]	D	1.12544e+08	2.57823e+07	22.9087	2081.6	2200.82	472.769	21.4815	-119.223	472.769	-396.541	-5.72748
VP33A	Q96AX1	AGLLKPQTGGR (heavy) 2+ -> y6+ [1]	E	438475680	3.74382e+07	8.53826	8321.08	8177.43	686.503	8.3951	143.654	686.503	477.886	1.72639
VP33A	Q96AX1	AGLLKPQTGGR (heavy) 2+ -> y6+ [1]	F	1.80244e+09	1.52104e+08	8.43883	33333.3	33188.3	2789.14	8.40397	145.017	2789.14	1923.31	0.435051
VPS16	Q9H269	LGDTPGVSYSDIAAR (heavy) 2+ -> y11+ [1]	A	1.93911e+06	184689	9.52439	32.576	379.185	1.91129	0.504052	-346.609	1.91129	-0.551425	-1064
VPS16	Q9H269	LGDTPGVSYSDIAAR (heavy) 2+ -> y11+ [1]	B	8.75862e+06	751951	8.58526	130.221	449.758	7.78172	1.7302	-319.537	7.78172	-2.43531	-245.382
VPS16	Q9H269	LGDTPGVSYSDIAAR (heavy) 2+ -> y11+ [1]	C	37857366	4.918e+06	12.9909	520.762	750.893	50.895	6.77793	-230.131	50.895	-22.1156	-44.1912
VPS16	Q9H269	LGDTPGVSYSDIAAR (heavy) 2+ -> y11+ [1]	D	1.54297e+08	1.42385e+07	9.22797	2081.6	1955.89	147.35	7.53364	125.708	147.35	117.215	6.03904
VPS16	Q9H269	LGDTPGVSYSDIAAR (heavy) 2+ -> y11+ [1]	E	7.00833e+08	7.44382e+07	10.6214	8321.08	7611.84	770.339	10.1203	709.243	770.339	108.614	8.52344
VPS16	Q9H269	LGDTPGVSYSDIAAR (heavy) 2+ -> y11+ [1]	F	3180384000	3.09183e+08	9.72156	33333.3	33272	3199.65	9.61663	61.3263	3199.65	5217.41	0.183979
VPS16	Q9H269	STHEFLHEVPAASEEIFK (heavy) 3+ -> b8++ [1]	B	1.03528e+06	297395	28.7259	130.221	577.486	25.9293	4.49003	-447.265	25.9293	-5.79729	-343.467
VPS16	Q9H269	STHEFLHEVPAASEEIFK (heavy) 3+ -> b8++ [1]	C	5.10099e+06	684513	13.4192	520.762	931.968	59.6814	6.40381	-411.206	59.6814	-14.5137	-78.9624
VPS16	Q9H269	STHEFLHEVPAASEEIFK (heavy) 3+ -> b8++ [1]	D	1.88013e+07	1.39957e+06	7.44401	2081.6	2126.47	122.026	5.73842	-44.873	122.026	-271.937	-2.1557
VPS16	Q9H269	STHEFLHEVPAASEEIFK (heavy) 3+ -> b8++ [1]	E	8.35747e+07	1.16756e+07	13.9703	8321.08	7773.94	1017.97	13.0947	547.14	1017.97	186.054	6.57534
VPS16	Q9H269	STHEFLHEVPAASEEIFK (heavy) 3+ -> b8++ [1]	F	3.72642e+08	5.35996e+07	14.3837	33333.3	32977.1	4673.25	14.1712	356.205	4673.25	1311.96	1.06861
VPS18	Q9P253	IEDVLPFFPDFVTIDHFK (heavy) 3+ -> y10+ [1]	D	8.77471e+06	675160	7.69438	2081.6	2368.77	120.049	5.06799	-287.17	120.049	-41.8041	-13.7957
VPS18	Q9P253	IEDVLPFFPDFVTIDHFK (heavy) 3+ -> y10+ [1]	E	4.06123e+07	1.99626e+06	4.91542	8321.08	8029.74	354.952	4.42046	291.34	354.952	121.834	3.50122
VPS18	Q9P253	IEDVLPFFPDFVTIDHFK (heavy) 3+ -> y10+ [1]	F	182944112	8.22689e+06	4.49694	33333.3	33337.5	1462.81	4.38788	-4.16955	1462.81	-35083.1	-0.0125087
VPS18	Q9P253	SFVIATTR (heavy) 2+ -> y5+ [1]	A	1.79852e+06	236472	13.1481	32.576	419.896	2.23265	0.531715	-387.32	2.23265	-0.576436	-1188.97
VPS18	Q9P253	SFVIATTR (heavy) 2+ -> y5+ [1]	B	8.19485e+06	619321	7.55744	130.221	480.287	5.84731	1.21746	-350.066	5.84731	-1.67035	-268.825
VPS18	Q9P253	SFVIATTR (heavy) 2+ -> y5+ [1]	C	3.5521e+07	8.40531e+06	23.6629	520.762	738.286	79.3587	10.749	-217.524	79.3587	-36.4827	-41.7704
VPS18	Q9P253	SFVIATTR (heavy) 2+ -> y5+ [1]	D	181083344	7.15087e+06	3.94894	2081.6	2112.61	67.5149	3.1958	-31.0131	67.5149	-217.698	-1.48987
VPS18	Q9P253	SFVIATTR (heavy) 2+ -> y5+ [1]	E	720974464	9.4852e+07	13.1561	8321.08	7209.99	895.545	12.4209	1111.09	895.545	80.6003	13.3527
VPS18	Q9P253	SFVIATTR (heavy) 2+ -> y5+ [1]	F	3501098240	2.14102e+08	6.11529	33333.3	33458.5	2021.44	6.04165	-125.17	2021.44	-1614.96	-0.37551
VPS39	Q96JC1	TPVPAGEEEGELGEYR (heavy) 2+ -> y13+ [1]	A	3.07404e+06	482320	15.6901	32.576	311.357	3.33108	1.06986	-278.781	3.33108	-1.19488	-855.785
VPS39	Q96JC1	TPVPAGEEEGELGEYR (heavy) 2+ -> y13+ [1]	B	1.42103e+07	1.79081e+06	12.6022	130.221	388.268	12.368	3.18544	-258.047	12.368	-4.79293	-198.161
VPS39	Q96JC1	TPVPAGEEEGELGEYR (heavy) 2+ -> y13+ [1]	C	5.93559e+07	8.90011e+06	14.9945	520.762	700.06	61.4675	8.78032	-179.299	61.4675	-34.2822	-34.4301
VPS39	Q96JC1	TPVPAGEEEGELGEYR (heavy) 2+ -> y13+ [1]	D	2.40293e+08	2.69727e+07	11.2249	2081.6	1949.68	186.283	9.55456	131.919	186.283	141.21	6.33739
VPS39	Q96JC1	TPVPAGEEEGELGEYR (heavy) 2+ -> y13+ [1]	E	1.10098e+09	1.44985e+08	13.1687	8321.08	7893.88	1001.32	12.6847	427.201	1001.32	234.391	5.13395
VPS39	Q96JC1	TPVPAGEEEGELGEYR (heavy) 2+ -> y13+ [1]	F	4761715712	4.96275e+08	10.4222	33333.3	33176.3	3427.46	10.3311	157.006	3427.46	2183.01	0.471019
