# Supplementary material for: Quantification of Cardiovascular Disease Biomarkers in Human Platelets by Targeted Mass Spectrometry
Source: Proteomes. 2017 Nov 15;5(4):31. doi: 10.3390/proteomes5040031 (PMC5748566; doi:10.3390/proteomes5040031)
Supplement: Supplementary file 1 [file proteomes-05-00031-s001.zip › Table 1 and Supplemental Table 1-4/supplemental table 4.xlsx]

## Sheet: Supplemental table 4
Supplemental Table 4: Time and percental concentration of solvent B in the optimized gradient. 1Time of the gradient in minutes, 2Share of solvent B in percent
Gradient time [Min]1	Solvent B [%]2
0	3
3	4.6
6	5.7
9	6.4
12	7.1
15	7.7
18	8.3
21	8.9
24	9.5
27	10.1
30	10.7
33	11.3
36	11.9
39	12.5
42	13.1
45	13.6
48	14.2
51	14.8
54	15.4
57	15.9
60	16.5
63	17.2
66	17.8
69	18.5
72	19.2
75	20
78	20.8
81	21.5
84	22.3
87	23.1
90	23.9
93	25
96	26.2
99	27.6
102	29.4
105	31.9
108	36.5
111	40.9
114	44.1
117	44.7
120	45
