# Supplementary material for: Quantification of Cardiovascular Disease Biomarkers in Human Platelets by Targeted Mass Spectrometry
Source: Proteomes. 2017 Nov 15;5(4):31. doi: 10.3390/proteomes5040031 (PMC5748566; doi:10.3390/proteomes5040031)
Supplement: Supplementary file 1 [file proteomes-05-00031-s001.zip › Table 1 and Supplemental Table 1-4/Table 1_revised.xlsx]

## Sheet: final
Table 1: Endogenous concentration of selected platelet peptides. All quantifiable peptides (concentration ≥ LLOQ) with their respective concentration in fmol/µg, standard deviation, coefficient of variation (CV), and lower limit of quantification (LLOQ) are shown. Proteins are grouped according to their functional classification.1Uniprot accession for each protein, 2Protein name, 3Protein name ab…
Protein accession1	Name2	Short name3	Peptide sequence4	Concentration [fmol/µg]5	Standard deviation6	CV [%]7	LLOQ8
Platelet activation and signaling
P41240	Tyrosine-protein kinase CSK	CSK	HSNLVQLLGVIVEEK	14.6865	3.62182	24.6608	2.0816
Q05397	Focal adhesion kinase 1	FAK1	TLLATVDETIPLLPASTHR	4.98002	0.795513	15.9741	2.0816
Q9Y613	FH1/FH2 domain-containing protein 1	FHOD1	GDGEPVSVVTVR	2.69622	0.299576	11.111	0.520762
Q9Y613	FH1/FH2 domain-containing protein 1	FHOD1	HLGTAGTDVDLR	3.17289	0.357761	11.2756	2.0816
P50395	Rab GDP dissociation inhibitor beta	GDIB	DLGTESQIFISR	14.1931	1.15733	8.15413	2.0816
P52565	Rho GDP-dissociation inhibitor 1	GDIR1	AEEYEFLTPVEEAPK	20.5311	1.81784	8.85407	2.0816
P52306	Rap1 GTPase-GDP dissociation stimulator 1	GDS1	SVAQQASLTEQR	0.921964	0.0699303	7.58493	0.520762
P50148	Guanine nucleotide-binding protein G(q) subunit alpha	GNAQ	VSAFENPYVDAIK	8.93754	1.18816	13.2941	2.0816
P50148	Guanine nucleotide-binding protein G(q) subunit alpha	GNAQ	YYLNDLDR	10.3687	1.20855	11.6558	2.0816
P19086	Guanine nucleotide-binding protein G(z) subunit alpha	GNAZ	IAAADYIPTVEDILR	11.2916	1.14924	10.1778	2.0816
P07359	Platelet glycoprotein Ib alpha chain	GP1BA	GQDLLSTVSIR	49.1247	5.19768	10.5806	2.0816
P07359	Platelet glycoprotein Ib alpha chain	GP1BA	LTSLPLGALR	45.2461	2.89534	6.39909	2.0816
P13224	Platelet glycoprotein Ib beta chain	GP1BB	LSLTDPLVAER	40.7163	4.7478	11.6607	2.0816
P40197	Platelet glycoprotein V	GPV	ITHLPGALLDK	13.0559	1.09339	8.37471	2.0816
P62993	Growth factor receptor-bound protein 2	GRB2	FNSLNELVDYHR	12.1824	1.27707	10.4829	2.0816
P05556	Integrin beta-1	ITB1	GEVFNELVGK	7.11944	0.811491	11.3982	2.0816
P05556	Integrin beta-1	ITB1	IGFGSFVEK	16.3363	1.68077	10.2886	2.0816
P05106	Integrin beta-3	ITB3	HVLTLTDQVTR	126.326	12.7337	10.08	2.0816
Q13976	cGMP-dependent protein kinase 1	KGP1	DLKPENLILDHR	2.20404	0.198377	9.00061	2.0816
Q05655	Protein kinase C delta type	KPCD	DYSNFDQEFLNEK	3.74949	0.330067	8.803	2.0816
P43405	Tyrosine-protein kinase SYK	KSYK	KPFNRPQGVQPK	2.68846	0.261303	9.71944	2.0816
P43405	Tyrosine-protein kinase SYK	KSYK	NVLLVTQHYAK	2.92327	0.242963	8.31133	2.0816
Q13094	Lymphocyte cytosolic protein 2	LCP2	IQKPPLPPTTER	3.22792	0.344717	10.6792	2.0816
P18054	Arachidonate 12-lipoxygenase, 12S-type	LOX12	GEEEEFDHDVAEDLGLLQFVR	84.3571	14.2783	16.926	8.32108
Q5SQ64	Lymphocyte antigen 6 complex locus protein G6f	LY66F	VYDVLVLK	13.5344	0.907195	6.70286	2.0816
P28482	Mitogen-activated protein kinase 1	MK01	GQVFDVGPR	3.09393	0.255535	8.25924	0.520762
Q15746	Myosin light chain kinase, smooth muscle	MYLK	VSDFYDIEER	6.02276	0.424278	7.04457	2.0816
O14745	Na(+)/H(+) exchange regulatory cofactor NHE-RF1	NHRF1	LLVVDPETDEQLQK	4.81025	0.338795	7.04318	2.0816
O14745	Na(+)/H(+) exchange regulatory cofactor NHE-RF1	NHRF1	SVDPDSPAEASGLR	5.16416	0.402598	7.796	2.0816
Q9UFN0	Protein NipSnap homolog 3A	NPS3A	LVGVFHTEYGALNR	3.41095	0.331778	9.72685	2.0816
P47712	Cytosolic phospholipase A2	PA24A	NVSHNPLLLLTPQK	4.98032	0.460914	9.2547	2.0816
O76074	cGMP-specific 3',5'-cyclic phosphodiesterase	PDE5A	GIVGHVAALGEPLNIK	9.96421	0.970897	9.74385	2.0816
P62136	Serine/threonine-protein phosphatase PP1-alpha catalytic subunit	PP1A	LNLDSIIGR	4.30183	0.412696	9.59351	2.0816
P62136	Serine/threonine-protein phosphatase PP1-alpha catalytic subunit	PP1A	NVQLTENEIR	3.03234	0.238798	7.87505	2.0816
P29350	Tyrosine-protein phosphatase non-receptor type 6	PTN6	IQNSGDFYDLYGGEK	6.15655	0.393516	6.39183	2.0816
Q12913	Receptor-type tyrosine-protein phosphatase eta	PTPRJ	VITEPIPVSDLR	3.02394	0.22369	7.3973	0.520762
Q07960	Rho GTPase-activating protein 1	RHG01	NPEQEPIPIVLR	3.2875	0.228347	6.94593	2.0816
O43182	Rho GTPase-activating protein 6	RHG06	SVPIQSLSELER	2.6973	0.212008	7.86002	2.0816
P12931	Proto-oncogene tyrosine-protein kinase Src	SRC	GPSAAFAPAAAEPK	2.28322	0.193527	8.47605	2.0816
Q9Y490	Talin-1	TLN1	ALDGAFTEENR	112.227	7.89077	7.03105	2.0816
Q86YW5	Trem-like transcript 1 protein	TRML1	VSLNILPPEEEEETHK	49.7006	6.68555	13.4516	2.0816
Platelet secretion
O00203	AP-3 complex subunit beta-1	AP3B1	VVNVANVGAVPSGQDNIHR	0.929959	0.0613722	6.59945	0.520762
P54920	Alpha-soluble NSF attachment protein	SNAA	NSQSFFSGLFGGSSK	11.3301	0.841782	7.42961	2.0816
P54920	Alpha-soluble NSF attachment protein	SNAA	YEELFPAFSDSR	5.00049	0.284492	5.68929	2.0816
O95721	Synaptosomal-associated protein 29	SNP29	SVFGGLVNYFK	2.86811	0.206318	7.19352	2.0816
Q13586	Stromal interaction molecule 1	STIM1	SHSPSSPDPDTPSPVGDSR	1.54181	0.221897	14.392	0.130221
Q13586	Stromal interaction molecule 1	STIM1	YAEEELEQVR	2.63513	0.265269	10.0667	2.0816
Q12846	Syntaxin-4	STX4	VALVVHPGTAR	0.748958	0.124125	16.573	0.520762
O15400	Syntaxin-7	STX7	LVAEFTTSLTNFQK	21.4489	2.84551	13.2665	2.0816
O75558	Syntaxin-11	STX11	AQYNALTLTFQR	7.20931	0.6288	8.72205	2.0816
O75558	Syntaxin-11	STX11	LAELLDLSK	18.5607	1.82796	9.84856	2.0816
Q9P253	Vacuolar protein sorting-associated protein 18 homolog	VPS18	IEDVLPFFPDFVTIDHFK	2.92541	0.22675	7.75106	2.0816
Platelet aggregation
P17301	Integrin alpha-2	ITA2	AIASIPTER	2.72104	0.232719	8.55256	2.0816
P17301	Integrin alpha-2	ITA2	ILGSDGAFR	3.2073	0.315844	9.84766	2.0816
P17301	Integrin alpha-2	ITA2	TQVGLIQYANNPR	3.20471	0.274867	8.57697	2.0816
P08514	Integrin alpha-IIb	ITA2B	IVLLDVPVR	170.568	10.2441	6.00583	2.0816
Q9NS28	Regulator of G-protein signaling 18	RGS18	DGLEAFTR	2.62207	0.181283	6.91373	2.0816
